# Supplementary material for: JOINTLY: interpretable joint clustering of single-cell transcriptomes
Source: Nat Commun. 2023 Dec 20;14:8473. doi: 10.1038/s41467-023-44279-8 (PMC10733431; doi:10.1038/s41467-023-44279-8)
Supplement: Supplementary file 4 — Source Data [file 41467_2023_44279_MOESM4_ESM.xlsx]

## Sheet: 1c
factor_1	factor_2	factor_3	factor_4	factor_5	factor_6	factor_7	factor_8	factor_9	factor_10	factor_11	factor_12	factor_13	factor_14	factor_15
ENSG00000148120	ENSG00000100721	ENSG00000176014	ENSG00000075218	ENSG00000130656	ENSG00000011465	ENSG00000147180	ENSG00000173812	ENSG00000103888	ENSG00000211751	ENSG00000171246	ENSG00000183971	ENSG00000168275	ENSG00000215182	ENSG00000227706
ENSG00000103257	ENSG00000257275	ENSG00000249992	ENSG00000115163	ENSG00000206172	ENSG00000102760	ENSG00000168255	ENSG00000150991	ENSG00000100234	ENSG00000160654	ENSG00000236921	ENSG00000164951	ENSG00000143436	ENSG00000089356	ENSG00000234722
ENSG00000185215	ENSG00000211677	ENSG00000160789	ENSG00000117724	ENSG00000188536	ENSG00000221869	ENSG00000103024	ENSG00000113328	ENSG00000117525	ENSG00000064886	ENSG00000124225	ENSG00000175315	ENSG00000143106	ENSG00000131050	ENSG00000166501
ENSG00000163435	ENSG00000211679	ENSG00000104332	ENSG00000148773	ENSG00000213934	ENSG00000164932	ENSG00000229807	ENSG00000124762	ENSG00000113083	ENSG00000167286	ENSG00000115129	ENSG00000138434	ENSG00000143570	ENSG00000103534	ENSG00000130203
ENSG00000108602	ENSG00000007312	ENSG00000175550	ENSG00000087586	ENSG00000196565	ENSG00000134363	ENSG00000183978	ENSG00000112378	ENSG00000137801	ENSG00000204472	ENSG00000119655	ENSG00000049130	ENSG00000213853	ENSG00000148346	ENSG00000249196
ENSG00000260260	ENSG00000127074	ENSG00000122861	ENSG00000088325	ENSG00000123689	ENSG00000176697	ENSG00000172201	ENSG00000100867	ENSG00000134013	ENSG00000196839	ENSG00000139211	ENSG00000148671	ENSG00000143621	ENSG00000124107	ENSG00000104903
ENSG00000125868	ENSG00000019582	ENSG00000167552	ENSG00000175063	ENSG00000213931	ENSG00000148926	ENSG00000141698	ENSG00000204525	ENSG00000115414	ENSG00000182866	ENSG00000198959	ENSG00000114115	ENSG00000181885	ENSG00000143546	ENSG00000167645
ENSG00000108448	ENSG00000132465	ENSG00000155366	ENSG00000123975	ENSG00000130560	ENSG00000150347	ENSG00000188290	ENSG00000115738	ENSG00000183087	ENSG00000082074	ENSG00000091986	ENSG00000131016	ENSG00000178096	ENSG00000106541	ENSG00000198054
ENSG00000103260	ENSG00000211899	ENSG00000085063	ENSG00000137804	ENSG00000187837	ENSG00000127920	ENSG00000099977	ENSG00000120885	ENSG00000130508	ENSG00000234545	ENSG00000171223	ENSG00000137962	ENSG00000179958	ENSG00000162366	ENSG00000178104
ENSG00000151632	ENSG00000105369	ENSG00000102172	ENSG00000170312	ENSG00000256269	ENSG00000109861	ENSG00000272047	ENSG00000166165	ENSG00000116260	ENSG00000070081	ENSG00000120708	ENSG00000123989	ENSG00000023909	ENSG00000267795	ENSG00000185885
ENSG00000173821	ENSG00000128218	ENSG00000167900	ENSG00000166851	ENSG00000279669	ENSG00000107796	ENSG00000112667	ENSG00000177606	ENSG00000113140	ENSG00000125354	ENSG00000185650	ENSG00000145782	ENSG00000117395	ENSG00000160182	ENSG00000135821
ENSG00000246705	ENSG00000160991	ENSG00000184840	ENSG00000198901	ENSG00000070669	ENSG00000164292	ENSG00000236824	ENSG00000102309	ENSG00000169504	ENSG00000136104	ENSG00000106211	ENSG00000188343	ENSG00000171421	ENSG00000163993	ENSG00000149485
ENSG00000160211	ENSG00000100060	ENSG00000135404	ENSG00000089685	ENSG00000126088	ENSG00000065534	ENSG00000147889	ENSG00000123349	ENSG00000049323	ENSG00000102879	ENSG00000137710	ENSG00000196937	ENSG00000119888	ENSG00000198848	ENSG00000099940
ENSG00000196139	ENSG00000204287	ENSG00000149948	ENSG00000131747	ENSG00000168209	ENSG00000115641	ENSG00000124795	ENSG00000152234	ENSG00000142156	ENSG00000111348	ENSG00000179862	ENSG00000177879	ENSG00000159352	ENSG00000211445	ENSG00000168754
ENSG00000198074	ENSG00000169442	ENSG00000074842	ENSG00000168078	ENSG00000204574	ENSG00000198832	ENSG00000184076	ENSG00000099622	ENSG00000163171	ENSG00000182054	ENSG00000150687	ENSG00000161249	ENSG00000151366	ENSG00000189334	ENSG00000130208
ENSG00000142657	ENSG00000054654	ENSG00000105825	ENSG00000182481	ENSG00000144485	ENSG00000064666	ENSG00000204256	ENSG00000170315	ENSG00000153071	ENSG00000092010	ENSG00000106366	ENSG00000102898	ENSG00000134202	ENSG00000105835	ENSG00000185686
ENSG00000128626	ENSG00000136490	ENSG00000092841	ENSG00000170540	ENSG00000104980	ENSG00000116016	ENSG00000152082	ENSG00000167658	ENSG00000163430	ENSG00000130755	ENSG00000163453	ENSG00000103018	ENSG00000169714	ENSG00000163220	ENSG00000160284
ENSG00000109814	ENSG00000115828	ENSG00000161960	ENSG00000134057	ENSG00000130830	ENSG00000120913	ENSG00000150779	ENSG00000111229	ENSG00000154734	ENSG00000105373	ENSG00000213626	ENSG00000181649	ENSG00000004779	ENSG00000171557	ENSG00000130303
ENSG00000108846	ENSG00000071564	ENSG00000101608	ENSG00000164104	ENSG00000090013	ENSG00000101335	ENSG00000205581	ENSG00000232956	ENSG00000136026	ENSG00000105810	ENSG00000169604	ENSG00000124882	ENSG00000179091	ENSG00000205362	ENSG00000102145
ENSG00000165092	ENSG00000005810	ENSG00000075624	ENSG00000100526	ENSG00000106105	ENSG00000175602	ENSG00000141682	ENSG00000181218	ENSG00000138829	ENSG00000079462	ENSG00000196924	ENSG00000069482	ENSG00000106399	ENSG00000169429	ENSG00000185201
ENSG00000182600	ENSG00000134046	ENSG00000182718	ENSG00000117399	ENSG00000237643	ENSG00000120675	ENSG00000102030	ENSG00000167815	ENSG00000150938	ENSG00000122034	ENSG00000176907	ENSG00000092820	ENSG00000110958	ENSG00000187193	ENSG00000109255
ENSG00000087086	ENSG00000135185	ENSG00000163017	ENSG00000108106	ENSG00000197345	ENSG00000163359	ENSG00000160194	ENSG00000075415	ENSG00000146674	ENSG00000240972	ENSG00000035862	ENSG00000198176	ENSG00000117450	ENSG00000138061	ENSG00000214194
ENSG00000146374	ENSG00000120690	ENSG00000148834	ENSG00000113810	ENSG00000156515	ENSG00000118523	ENSG00000072501	ENSG00000196591	ENSG00000168542	ENSG00000124766	ENSG00000064042	ENSG00000140905	ENSG00000143575	ENSG00000170442	ENSG00000137193
ENSG00000160209	ENSG00000198833	ENSG00000102265	ENSG00000173207	ENSG00000072274	ENSG00000164096	ENSG00000119969	ENSG00000105669	ENSG00000138758	ENSG00000002586	ENSG00000120129	ENSG00000109321	ENSG00000181019	ENSG00000148344	ENSG00000122862
ENSG00000266402	ENSG00000172183	ENSG00000170955	ENSG00000069275	ENSG00000071994	ENSG00000163017	ENSG00000118418	ENSG00000170421	ENSG00000026508	ENSG00000265206	ENSG00000182600	ENSG00000169750	ENSG00000143256	ENSG00000143153	ENSG00000103485
ENSG00000136810	ENSG00000184992	ENSG00000206503	ENSG00000143401	ENSG00000175768	ENSG00000170955	ENSG00000170291	ENSG00000113558	ENSG00000164692	ENSG00000170906	ENSG00000095752	ENSG00000168056	ENSG00000105379	ENSG00000197696	ENSG00000100075
ENSG00000019186	ENSG00000100219	ENSG00000044574	ENSG00000167553	ENSG00000055118	ENSG00000126890	ENSG00000173674	ENSG00000130811	ENSG00000172965	ENSG00000187608	ENSG00000135480	ENSG00000139289	ENSG00000157992	ENSG00000120875	ENSG00000055118
ENSG00000177700	ENSG00000070214	ENSG00000154096	ENSG00000204899	ENSG00000166902	ENSG00000142871	ENSG00000242265	ENSG00000105404	ENSG00000166923	ENSG00000176890	ENSG00000019186	ENSG00000132507	ENSG00000115875	ENSG00000165272	ENSG00000105048
ENSG00000105854	ENSG00000234745	ENSG00000111669	ENSG00000029993	ENSG00000166669	ENSG00000115461	ENSG00000182154	ENSG00000166598	ENSG00000128595	ENSG00000257698	ENSG00000196923	ENSG00000176731	ENSG00000102804	ENSG00000088826	ENSG00000170627
ENSG00000006125	ENSG00000170476	ENSG00000182287	ENSG00000188229	ENSG00000078304	ENSG00000162545	ENSG00000124614	ENSG00000132424	ENSG00000116285	ENSG00000115457	ENSG00000222041	ENSG00000163584	ENSG00000106028	ENSG00000143320	ENSG00000186480
ENSG00000196154	ENSG00000240065	ENSG00000134333	ENSG00000088986	ENSG00000161179	ENSG00000108821	ENSG00000224877	ENSG00000213190	ENSG00000214548	ENSG00000183011	ENSG00000136068	ENSG00000107833	ENSG00000185608	ENSG00000147689	ENSG00000128228
ENSG00000213145	ENSG00000099956	ENSG00000213719	ENSG00000189159	ENSG00000247516	ENSG00000115963	ENSG00000188612	ENSG00000206503	ENSG00000108821	ENSG00000171530	ENSG00000165092	ENSG00000100216	ENSG00000141934	ENSG00000187134	ENSG00000237643
ENSG00000198431	ENSG00000137880	ENSG00000255302	ENSG00000164611	ENSG00000102145	ENSG00000166923	ENSG00000180992	ENSG00000185787	ENSG00000115461	ENSG00000197728	ENSG00000103145	ENSG00000137309	ENSG00000104140	ENSG00000188643	ENSG00000166669
ENSG00000085662	ENSG00000136997	ENSG00000167601	ENSG00000116560	ENSG00000105281	ENSG00000164692	ENSG00000154723	ENSG00000154277	ENSG00000134590	ENSG00000146386	ENSG00000140416	ENSG00000169715	ENSG00000166741	ENSG00000110080	ENSG00000078304
ENSG00000125863	ENSG00000188186	ENSG00000118680	ENSG00000143933	ENSG00000147689	ENSG00000214548	ENSG00000228716	ENSG00000163931	ENSG00000060982	ENSG00000111678	ENSG00000130402	ENSG00000173113	ENSG00000265241	ENSG00000178105	ENSG00000161179
ENSG00000136068	ENSG00000101057	ENSG00000179218	ENSG00000077152	ENSG00000113407	ENSG00000122786	ENSG00000060138	ENSG00000171345	ENSG00000114353	ENSG00000184990	ENSG00000168056	ENSG00000141934	ENSG00000006625	ENSG00000198363	ENSG00000089327
ENSG00000105185	ENSG00000265206	ENSG00000142227	ENSG00000203760	ENSG00000102409	ENSG00000168899	ENSG00000124767	ENSG00000178982	ENSG00000065534	ENSG00000106153	ENSG00000166173	ENSG00000232112	ENSG00000135047	ENSG00000173267	ENSG00000156515
ENSG00000167644	ENSG00000005249	ENSG00000123562	ENSG00000245694	ENSG00000170515	ENSG00000176046	ENSG00000198258	ENSG00000111678	ENSG00000163359	ENSG00000198168	ENSG00000140545	ENSG00000250479	ENSG00000143549	ENSG00000249915	ENSG00000173267
ENSG00000124942	ENSG00000187514	ENSG00000158710	ENSG00000128272	ENSG00000104131	ENSG00000118508	ENSG00000140990	ENSG00000120437	ENSG00000142173	ENSG00000168653	ENSG00000134871	ENSG00000189060	ENSG00000077152	ENSG00000147676	ENSG00000269293
ENSG00000243147	ENSG00000136167	ENSG00000141526	ENSG00000119403	ENSG00000136938	ENSG00000149591	ENSG00000125691	ENSG00000118680	ENSG00000116016	ENSG00000156411	ENSG00000145247	ENSG00000099624	ENSG00000147684	ENSG00000120742	ENSG00000119403
ENSG00000189067	ENSG00000149806	ENSG00000117632	ENSG00000108468	ENSG00000109536	ENSG00000187498	ENSG00000054148	ENSG00000092621	ENSG00000100345	ENSG00000240065	ENSG00000272398	ENSG00000042753	ENSG00000080824	ENSG00000189171	ENSG00000130830
ENSG00000179862	ENSG00000136527	ENSG00000166598	ENSG00000147274	ENSG00000115233	ENSG00000138829	ENSG00000182287	ENSG00000067225	ENSG00000182670	ENSG00000170476	ENSG00000129824	ENSG00000111786	ENSG00000176153	ENSG00000143612	ENSG00000265972
ENSG00000120885	ENSG00000076554	ENSG00000102144	ENSG00000163923	ENSG00000031698	ENSG00000159176	ENSG00000090266	ENSG00000177156	ENSG00000035862	ENSG00000175390	ENSG00000133639	ENSG00000215845	ENSG00000132646	ENSG00000176153	ENSG00000167969
ENSG00000166228	ENSG00000143799	ENSG00000175183	ENSG00000072501	ENSG00000132780	ENSG00000142089	ENSG00000143742	ENSG00000117592	ENSG00000118523	ENSG00000103363	ENSG00000062716	ENSG00000057019	ENSG00000277791	ENSG00000176907	ENSG00000093010
ENSG00000167641	ENSG00000128951	ENSG00000166794	ENSG00000196230	ENSG00000109255	ENSG00000176171	ENSG00000213190	ENSG00000182752	ENSG00000110092	ENSG00000136167	ENSG00000160209	ENSG00000164687	ENSG00000128951	ENSG00000135047	ENSG00000102409
ENSG00000185088	ENSG00000118640	ENSG00000074800	ENSG00000112245	ENSG00000128609	ENSG00000185222	ENSG00000083457	ENSG00000241837	ENSG00000154096	ENSG00000109536	ENSG00000102007	ENSG00000133226	ENSG00000198931	ENSG00000104140	ENSG00000115286
ENSG00000159335	ENSG00000188846	ENSG00000099341	ENSG00000105968	ENSG00000165732	ENSG00000125534	ENSG00000183011	ENSG00000277443	ENSG00000204262	ENSG00000065518	ENSG00000115756	ENSG00000160932	ENSG00000116161	ENSG00000163191	ENSG00000142227
ENSG00000175567	ENSG00000155368	ENSG00000117519	ENSG00000104549	ENSG00000241468	ENSG00000167460	ENSG00000197451	ENSG00000041357	ENSG00000100644	ENSG00000132963	ENSG00000126777	ENSG00000154582	ENSG00000167085	ENSG00000131981	ENSG00000167641
ENSG00000062716	ENSG00000120742	ENSG00000172757	ENSG00000100664	ENSG00000181218	ENSG00000167779	ENSG00000105258	ENSG00000161960	ENSG00000108691	ENSG00000168899	ENSG00000067167	ENSG00000165283	ENSG00000187134	ENSG00000064042	ENSG00000204435
ENSG00000013588	ENSG00000130755	ENSG00000126890	ENSG00000143013	ENSG00000137193	ENSG00000172965	ENSG00000102054	ENSG00000008018	ENSG00000164096	ENSG00000135390	ENSG00000108691	ENSG00000173457	ENSG00000145494	ENSG00000130066	ENSG00000173660
ENSG00000141753	ENSG00000175567	ENSG00000067225	ENSG00000120963	ENSG00000128050	ENSG00000095752	ENSG00000173915	ENSG00000111716	ENSG00000140545	ENSG00000100911	ENSG00000104529	ENSG00000165502	ENSG00000106853	ENSG00000109472	ENSG00000171159
ENSG00000176788	ENSG00000127616	ENSG00000142173	ENSG00000101057	ENSG00000079785	ENSG00000185201	ENSG00000188186	ENSG00000181163	ENSG00000013588	ENSG00000174547	ENSG00000167644	ENSG00000169689	ENSG00000074071	ENSG00000100644	ENSG00000212907
ENSG00000129824	ENSG00000128050	ENSG00000107796	ENSG00000112972	ENSG00000167969	ENSG00000103187	ENSG00000089063	ENSG00000163468	ENSG00000115963	ENSG00000243449	ENSG00000177697	ENSG00000107984	ENSG00000119705	ENSG00000115756	ENSG00000257698
ENSG00000205426	ENSG00000166710	ENSG00000116717	ENSG00000106355	ENSG00000115286	ENSG00000142669	ENSG00000130520	ENSG00000150459	ENSG00000187498	ENSG00000136732	ENSG00000187109	ENSG00000132475	ENSG00000100911	ENSG00000103485	ENSG00000099194
ENSG00000126458	ENSG00000065978	ENSG00000198668	ENSG00000090060	ENSG00000124802	ENSG00000196923	ENSG00000247516	ENSG00000111057	ENSG00000120913	ENSG00000120438	ENSG00000204262	ENSG00000013306	ENSG00000159228	ENSG00000163435	ENSG00000135940
ENSG00000272398	ENSG00000118418	ENSG00000107984	ENSG00000159140	ENSG00000088205	ENSG00000100300	ENSG00000127540	ENSG00000175183	ENSG00000104332	ENSG00000129824	ENSG00000213977	ENSG00000115758	ENSG00000132341	ENSG00000169908	ENSG00000126088
ENSG00000105258	ENSG00000169567	ENSG00000167460	ENSG00000123562	ENSG00000185686	ENSG00000100097	ENSG00000164405	ENSG00000054148	ENSG00000106366	ENSG00000184752	ENSG00000159176	ENSG00000008988	ENSG00000065518	ENSG00000125968	ENSG00000169710
ENSG00000135480	ENSG00000092621	ENSG00000164111	ENSG00000147669	ENSG00000130826	ENSG00000233276	ENSG00000143799	ENSG00000116717	ENSG00000072110	ENSG00000102898	ENSG00000131711	ENSG00000171345	ENSG00000196139	ENSG00000160213	ENSG00000213719
ENSG00000169908	ENSG00000104904	ENSG00000177697	ENSG00000130826	ENSG00000160284	ENSG00000119632	ENSG00000087088	ENSG00000145741	ENSG00000115310	ENSG00000089009	ENSG00000149591	ENSG00000174547	ENSG00000262814	ENSG00000164713	ENSG00000173726
ENSG00000167996	ENSG00000204899	ENSG00000142507	ENSG00000145220	ENSG00000065548	ENSG00000168542	ENSG00000198242	ENSG00000142168	ENSG00000145012	ENSG00000175130	ENSG00000100345	ENSG00000161016	ENSG00000125835	ENSG00000197956	ENSG00000104980
ENSG00000103145	ENSG00000164687	ENSG00000113558	ENSG00000152795	ENSG00000116459	ENSG00000134871	ENSG00000241685	ENSG00000147123	ENSG00000182752	ENSG00000079785	ENSG00000145012	ENSG00000198786	ENSG00000093010	ENSG00000114850	ENSG00000279669
ENSG00000167779	ENSG00000117318	ENSG00000164611	ENSG00000265241	ENSG00000169020	ENSG00000108691	ENSG00000197756	ENSG00000112514	ENSG00000149948	ENSG00000184220	ENSG00000137331	ENSG00000156482	ENSG00000147804	ENSG00000204272	ENSG00000125356
ENSG00000130402	ENSG00000164919	ENSG00000126457	ENSG00000110958	ENSG00000120438	ENSG00000198467	ENSG00000117691	ENSG00000198034	ENSG00000105810	ENSG00000127184	ENSG00000057019	ENSG00000187608	ENSG00000115053	ENSG00000108602	ENSG00000168209
ENSG00000106853	ENSG00000233016	ENSG00000105669	ENSG00000147649	ENSG00000189043	ENSG00000164111	ENSG00000241343	ENSG00000084623	ENSG00000142871	ENSG00000111716	ENSG00000154380	ENSG00000230989	ENSG00000239672	ENSG00000125148	ENSG00000077380
ENSG00000167601	ENSG00000143947	ENSG00000198467	ENSG00000083457	ENSG00000182154	ENSG00000213626	ENSG00000143420	ENSG00000133639	ENSG00000176697	ENSG00000127616	ENSG00000266402	ENSG00000178980	ENSG00000067064	ENSG00000137331	ENSG00000031698
ENSG00000135046	ENSG00000070756	ENSG00000084623	ENSG00000092820	ENSG00000167792	ENSG00000142173	ENSG00000166803	ENSG00000161011	ENSG00000134871	ENSG00000145247	ENSG00000184009	ENSG00000070756	ENSG00000178952	ENSG00000134248	ENSG00000143158
ENSG00000213977	ENSG00000074071	ENSG00000146425	ENSG00000169045	ENSG00000112312	ENSG00000204262	ENSG00000166582	ENSG00000109971	ENSG00000119632	ENSG00000189403	ENSG00000187498	ENSG00000112306	ENSG00000142507	ENSG00000119986	ENSG00000128524
ENSG00000126267	ENSG00000177600	ENSG00000149925	ENSG00000104140	ENSG00000169710	ENSG00000110492	ENSG00000230989	ENSG00000111640	ENSG00000150093	ENSG00000173141	ENSG00000122786	ENSG00000105971	ENSG00000041357	ENSG00000143420	ENSG00000136448
ENSG00000067167	ENSG00000102879	ENSG00000115310	ENSG00000054654	ENSG00000138668	ENSG00000166681	ENSG00000100142	ENSG00000204628	ENSG00000168899	ENSG00000112695	ENSG00000196154	ENSG00000197958	ENSG00000184752	ENSG00000143543	ENSG00000198168
ENSG00000205544	ENSG00000100632	ENSG00000235162	ENSG00000143549	ENSG00000070010	ENSG00000072110	ENSG00000198830	ENSG00000102265	ENSG00000198832	ENSG00000145833	ENSG00000177410	ENSG00000198727	ENSG00000144381	ENSG00000013588	ENSG00000269893
ENSG00000105193	ENSG00000131153	ENSG00000138758	ENSG00000257698	ENSG00000138385	ENSG00000153071	ENSG00000146425	ENSG00000109472	ENSG00000074416	ENSG00000099783	ENSG00000085662	ENSG00000198840	ENSG00000146731	ENSG00000185043	ENSG00000198695
ENSG00000107984	ENSG00000221983	ENSG00000176171	ENSG00000079459	ENSG00000105202	ENSG00000105971	ENSG00000169230	ENSG00000111775	ENSG00000136240	ENSG00000113387	ENSG00000108107	ENSG00000136997	ENSG00000112312	ENSG00000197747	ENSG00000005249
ENSG00000161011	ENSG00000167283	ENSG00000143549	ENSG00000070214	ENSG00000130770	ENSG00000049323	ENSG00000172428	ENSG00000119888	ENSG00000164111	ENSG00000108561	ENSG00000141753	ENSG00000147604	ENSG00000146701	ENSG00000173221	ENSG00000185651
ENSG00000172216	ENSG00000228716	ENSG00000136930	ENSG00000065548	ENSG00000096384	ENSG00000119986	ENSG00000170043	ENSG00000140319	ENSG00000249992	ENSG00000139343	ENSG00000178980	ENSG00000140988	ENSG00000110080	ENSG00000143545	ENSG00000060762
ENSG00000242265	ENSG00000137154	ENSG00000120265	ENSG00000178105	ENSG00000168754	ENSG00000118816	ENSG00000169976	ENSG00000102054	ENSG00000162545	ENSG00000164919	ENSG00000075415	ENSG00000145220	ENSG00000100664	ENSG00000109321	ENSG00000177156
ENSG00000167642	ENSG00000118181	ENSG00000101335	ENSG00000138495	ENSG00000136732	ENSG00000134590	ENSG00000198034	ENSG00000135624	ENSG00000173221	ENSG00000165916	ENSG00000085063	ENSG00000114942	ENSG00000167900	ENSG00000146374	ENSG00000105281
ENSG00000105677	ENSG00000166441	ENSG00000204525	ENSG00000123416	ENSG00000185651	ENSG00000069011	ENSG00000099800	ENSG00000149925	ENSG00000142669	ENSG00000136930	ENSG00000205426	ENSG00000157992	ENSG00000172115	ENSG00000069011	ENSG00000147274
ENSG00000166582	ENSG00000006625	ENSG00000177606	ENSG00000071564	ENSG00000158417	ENSG00000145012	ENSG00000114315	ENSG00000176788	ENSG00000177469	ENSG00000196230	ENSG00000197747	ENSG00000170627	ENSG00000198668	ENSG00000108846	ENSG00000130429
ENSG00000103202	ENSG00000110651	ENSG00000131711	ENSG00000125863	ENSG00000142864	ENSG00000163430	ENSG00000112972	ENSG00000120265	ENSG00000124762	ENSG00000141759	ENSG00000150093	ENSG00000173915	ENSG00000126067	ENSG00000130429	ENSG00000104131
ENSG00000110321	ENSG00000196262	ENSG00000125148	ENSG00000185787	ENSG00000166508	ENSG00000105974	ENSG00000182004	ENSG00000163041	ENSG00000118508	ENSG00000117632	ENSG00000072110	ENSG00000197728	ENSG00000197345	ENSG00000165389	ENSG00000204387
ENSG00000159199	ENSG00000138326	ENSG00000087088	ENSG00000198833	ENSG00000165678	ENSG00000167468	ENSG00000108953	ENSG00000156508	ENSG00000124942	ENSG00000179271	ENSG00000241343	ENSG00000116285	ENSG00000140905	ENSG00000171421	ENSG00000051523
ENSG00000205542	ENSG00000161547	ENSG00000170315	ENSG00000184220	ENSG00000173660	ENSG00000126458	ENSG00000065978	ENSG00000198755	ENSG00000114850	ENSG00000111640	ENSG00000108846	ENSG00000233016	ENSG00000147669	ENSG00000138495	ENSG00000169020
ENSG00000108518	ENSG00000145425	ENSG00000122862	ENSG00000154380	ENSG00000112972	ENSG00000142156	ENSG00000196683	ENSG00000141682	ENSG00000126458	ENSG00000196531	ENSG00000167642	ENSG00000167526	ENSG00000101361	ENSG00000185215	ENSG00000116459
ENSG00000181019	ENSG00000111348	ENSG00000188229	ENSG00000232956	ENSG00000060762	ENSG00000175183	ENSG00000169689	ENSG00000105379	ENSG00000143774	ENSG00000169567	ENSG00000185088	ENSG00000115541	ENSG00000183010	ENSG00000198431	ENSG00000134825
ENSG00000143153	ENSG00000171863	ENSG00000110651	ENSG00000170144	ENSG00000069011	ENSG00000140416	ENSG00000243147	ENSG00000189060	ENSG00000091986	ENSG00000122565	ENSG00000205544	ENSG00000105640	ENSG00000198074	ENSG00000233276	ENSG00000154518
ENSG00000141552	ENSG00000110700	ENSG00000196141	ENSG00000132475	ENSG00000156261	ENSG00000228474	ENSG00000105968	ENSG00000204256	ENSG00000101335	ENSG00000108953	ENSG00000111057	ENSG00000177410	ENSG00000165389	ENSG00000106803	ENSG00000167792
ENSG00000169604	ENSG00000130332	ENSG00000100664	ENSG00000114315	ENSG00000099940	ENSG00000154096	ENSG00000198804	ENSG00000051523	ENSG00000150347	ENSG00000109475	ENSG00000159335	ENSG00000122026	ENSG00000165272	ENSG00000167996	ENSG00000185608
ENSG00000166803	ENSG00000171858	ENSG00000184009	ENSG00000006125	ENSG00000154518	ENSG00000113140	ENSG00000100216	ENSG00000175130	ENSG00000176171	ENSG00000122406	ENSG00000089327	ENSG00000147676	ENSG00000101084	ENSG00000143575	ENSG00000136167
ENSG00000070087	ENSG00000179958	ENSG00000006327	ENSG00000143420	ENSG00000146731	ENSG00000114353	ENSG00000131469	ENSG00000173726	ENSG00000065809	ENSG00000090266	ENSG00000114315	ENSG00000262814	ENSG00000074800	ENSG00000124882	ENSG00000071994
ENSG00000130208	ENSG00000122406	ENSG00000090273	ENSG00000165732	ENSG00000077380	ENSG00000146674	ENSG00000112695	ENSG00000159352	ENSG00000110321	ENSG00000125743	ENSG00000026508	ENSG00000100142	ENSG00000173113	ENSG00000112245	ENSG00000126267
ENSG00000130066	ENSG00000107833	ENSG00000026025	ENSG00000124882	ENSG00000212907	ENSG00000166347	ENSG00000198899	ENSG00000102144	ENSG00000122786	ENSG00000171863	ENSG00000076554	ENSG00000188612	ENSG00000154582	ENSG00000178096	ENSG00000128609
ENSG00000079462	ENSG00000245694	ENSG00000111229	ENSG00000115233	ENSG00000175756	ENSG00000172216	ENSG00000103363	ENSG00000167552	ENSG00000196141	ENSG00000183648	ENSG00000105193	ENSG00000132963	ENSG00000090273	ENSG00000023909	ENSG00000099624
ENSG00000119986	ENSG00000186468	ENSG00000277791	ENSG00000141522	ENSG00000150753	ENSG00000100345	ENSG00000165283	ENSG00000184009	ENSG00000141753	ENSG00000132507	ENSG00000187193	ENSG00000147649	ENSG00000101182	ENSG00000104549	ENSG00000072274
ENSG00000102007	NA	ENSG00000080824	ENSG00000127616	ENSG00000128228	ENSG00000143545	ENSG00000115268	ENSG00000136930	ENSG00000070087	ENSG00000134825	ENSG00000182752	ENSG00000173141	ENSG00000131153	ENSG00000161011	ENSG00000118640
ENSG00000170043	NA	ENSG00000124562	ENSG00000120690	ENSG00000269893	ENSG00000130508	ENSG00000172809	ENSG00000105825	ENSG00000064666	ENSG00000145425	ENSG00000168028	ENSG00000132432	ENSG00000138385	ENSG00000177954	ENSG00000130770
ENSG00000143013	NA	ENSG00000102007	ENSG00000115756	ENSG00000180817	ENSG00000117318	ENSG00000141759	ENSG00000092841	ENSG00000196924	ENSG00000145741	ENSG00000163171	ENSG00000198888	ENSG00000135624	ENSG00000145494	ENSG00000204392
ENSG00000105254	NA	ENSG00000150459	ENSG00000103018	ENSG00000100867	ENSG00000141753	ENSG00000131153	ENSG00000111669	ENSG00000105974	ENSG00000143774	ENSG00000174444	ENSG00000162244	ENSG00000108561	ENSG00000101084	ENSG00000189043
ENSG00000177469	NA	ENSG00000112081	ENSG00000005810	ENSG00000099901	ENSG00000204387	ENSG00000204392	ENSG00000165637	ENSG00000222041	ENSG00000063177	ENSG00000125868	ENSG00000172809	ENSG00000143612	ENSG00000065809	ENSG00000131143
ENSG00000105202	NA	ENSG00000150753	ENSG00000023909	ENSG00000169976	ENSG00000120129	ENSG00000131174	ENSG00000104408	ENSG00000245532	ENSG00000140319	ENSG00000105854	ENSG00000166228	ENSG00000170442	ENSG00000245532	ENSG00000079459
ENSG00000131711	NA	ENSG00000165916	ENSG00000005249	ENSG00000146701	ENSG00000139289	ENSG00000175756	ENSG00000169100	ENSG00000067167	ENSG00000198931	ENSG00000175390	ENSG00000114391	ENSG00000166226	ENSG00000213145	ENSG00000233927
ENSG00000122378	NA	ENSG00000169715	ENSG00000233016	ENSG00000241837	ENSG00000163453	ENSG00000101057	ENSG00000105254	ENSG00000188243	ENSG00000215845	ENSG00000260260	ENSG00000241685	ENSG00000109861	ENSG00000134202	ENSG00000110492
ENSG00000109113	NA	ENSG00000143933	ENSG00000168275	ENSG00000110955	ENSG00000160932	ENSG00000106803	ENSG00000204387	ENSG00000228474	ENSG00000130255	ENSG00000125148	ENSG00000145833	ENSG00000160752	ENSG00000008394	ENSG00000130560
ENSG00000126777	NA	ENSG00000185624	ENSG00000108448	ENSG00000198168	ENSG00000138758	ENSG00000013306	ENSG00000101439	ENSG00000164292	ENSG00000108468	ENSG00000104408	ENSG00000147684	ENSG00000167792	ENSG00000205426	ENSG00000104549
ENSG00000105048	NA	ENSG00000135046	NA	ENSG00000154723	ENSG00000183010	ENSG00000163041	ENSG00000277791	ENSG00000122861	ENSG00000158417	ENSG00000122378	ENSG00000143320	ENSG00000100632	ENSG00000157992	ENSG00000241468
ENSG00000008394	NA	ENSG00000008018	NA	ENSG00000185885	ENSG00000087086	ENSG00000146386	ENSG00000099341	ENSG00000164713	ENSG00000196262	ENSG00000105372	ENSG00000182899	ENSG00000139343	ENSG00000114315	ENSG00000144485
ENSG00000103187	NA	ENSG00000128595	NA	ENSG00000128524	ENSG00000163466	ENSG00000166347	ENSG00000147889	ENSG00000110651	ENSG00000071082	ENSG00000163931	ENSG00000198763	ENSG00000124802	ENSG00000213853	ENSG00000116251
ENSG00000163584	NA	ENSG00000149591	NA	ENSG00000084207	ENSG00000204272	ENSG00000154380	ENSG00000130066	ENSG00000123989	ENSG00000130811	ENSG00000105373	ENSG00000137331	ENSG00000126457	ENSG00000106853	ENSG00000060982
ENSG00000139211	NA	ENSG00000116288	NA	ENSG00000120265	ENSG00000251562	ENSG00000155368	ENSG00000166226	ENSG00000179218	ENSG00000152795	ENSG00000150938	ENSG00000110092	ENSG00000143401	ENSG00000171159	ENSG00000117592
ENSG00000163931	NA	ENSG00000136240	NA	ENSG00000117410	ENSG00000104904	ENSG00000105677	ENSG00000196531	ENSG00000105971	ENSG00000131143	ENSG00000235162	ENSG00000089157	ENSG00000115457	ENSG00000181885	ENSG00000113407
ENSG00000198712	NA	ENSG00000123416	NA	ENSG00000169045	ENSG00000187840	ENSG00000183648	ENSG00000156261	ENSG00000113732	ENSG00000164587	ENSG00000026025	ENSG00000100138	ENSG00000109472	ENSG00000090060	ENSG00000136732
ENSG00000163170	NA	ENSG00000143621	NA	ENSG00000266472	ENSG00000128595	ENSG00000105185	ENSG00000087088	ENSG00000166173	ENSG00000170889	ENSG00000170421	ENSG00000147669	ENSG00000130826	ENSG00000251562	ENSG00000070010
ENSG00000187840	NA	ENSG00000181649	NA	ENSG00000116161	ENSG00000188343	ENSG00000102309	ENSG00000156467	ENSG00000198467	ENSG00000204628	ENSG00000135486	ENSG00000198712	ENSG00000123416	ENSG00000198959	ENSG00000156467
ENSG00000127920	NA	ENSG00000110092	NA	ENSG00000163468	ENSG00000136240	ENSG00000132424	ENSG00000135404	ENSG00000164932	ENSG00000075624	ENSG00000114942	ENSG00000160213	ENSG00000185787	ENSG00000272398	ENSG00000130332
ENSG00000166347	NA	ENSG00000115875	NA	ENSG00000136448	ENSG00000196924	ENSG00000141552	ENSG00000089063	ENSG00000126890	ENSG00000166582	ENSG00000117318	ENSG00000147804	ENSG00000109814	ENSG00000169715	ENSG00000112514
ENSG00000136448	NA	ENSG00000105254	NA	ENSG00000099783	ENSG00000173221	ENSG00000269293	ENSG00000185088	ENSG00000103187	ENSG00000122026	ENSG00000205362	ENSG00000149806	ENSG00000249915	ENSG00000198074	ENSG00000137880
ENSG00000169021	NA	ENSG00000142669	NA	ENSG00000265972	ENSG00000205542	ENSG00000130255	ENSG00000160752	ENSG00000115641	ENSG00000178980	ENSG00000177469	ENSG00000198886	ENSG00000112081	ENSG00000118640	ENSG00000138668
ENSG00000105974	NA	ENSG00000120675	NA	ENSG00000116717	ENSG00000109113	ENSG00000277443	ENSG00000138385	ENSG00000167601	ENSG00000166710	ENSG00000166741	ENSG00000136810	ENSG00000122566	ENSG00000189060	ENSG00000164405
ENSG00000170291	NA	ENSG00000074416	NA	ENSG00000168653	ENSG00000235162	ENSG00000182670	ENSG00000245532	ENSG00000143158	ENSG00000163682	ENSG00000177606	ENSG00000144485	ENSG00000084623	ENSG00000125534	ENSG00000135390
ENSG00000117691	NA	ENSG00000141522	NA	ENSG00000204435	ENSG00000154734	ENSG00000106355	ENSG00000135046	ENSG00000185222	ENSG00000125835	ENSG00000162545	ENSG00000102804	ENSG00000170515	ENSG00000150093	ENSG00000106153
ENSG00000099194	NA	ENSG00000122566	NA	ENSG00000186480	ENSG00000136732	ENSG00000175130	ENSG00000026025	ENSG00000154380	ENSG00000101182	ENSG00000109113	ENSG00000177600	ENSG00000151632	ENSG00000151632	ENSG00000241837
ENSG00000104529	NA	ENSG00000100097	NA	ENSG00000242485	ENSG00000182670	ENSG00000143774	ENSG00000148834	ENSG00000185624	ENSG00000114942	ENSG00000113732	ENSG00000233276	ENSG00000099341	ENSG00000147649	ENSG00000112667
ENSG00000198899	NA	ENSG00000166710	NA	ENSG00000131174	ENSG00000141526	ENSG00000103202	ENSG00000169021	ENSG00000166681	ENSG00000135486	ENSG00000070756	ENSG00000239672	ENSG00000088826	ENSG00000140264	ENSG00000026025
ENSG00000161970	NA	ENSG00000159228	NA	ENSG00000124562	ENSG00000116260	ENSG00000108468	ENSG00000143545	ENSG00000141526	ENSG00000213741	ENSG00000133142	ENSG00000120963	ENSG00000166794	ENSG00000189067	ENSG00000187837
ENSG00000150938	NA	ENSG00000105404	NA	ENSG00000119335	ENSG00000026508	ENSG00000140319	ENSG00000070010	ENSG00000198363	ENSG00000106399	ENSG00000147403	ENSG00000171858	ENSG00000165637	ENSG00000228474	ENSG00000113328
ENSG00000105825	NA	ENSG00000167815	NA	ENSG00000172115	ENSG00000124942	ENSG00000105372	ENSG00000142507	ENSG00000213626	ENSG00000204392	ENSG00000197958	ENSG00000167642	ENSG00000184840	ENSG00000136240	ENSG00000079785
ENSG00000168028	NA	ENSG00000151366	NA	ENSG00000170627	ENSG00000115738	ENSG00000116649	ENSG00000067064	ENSG00000072274	ENSG00000115286	ENSG00000161970	ENSG00000198938	ENSG00000165678	ENSG00000116285	ENSG00000109475
ENSG00000101084	NA	ENSG00000132646	NA	ENSG00000166226	ENSG00000164713	ENSG00000167468	ENSG00000172201	ENSG00000178980	ENSG00000167088	ENSG00000213145	ENSG00000110321	ENSG00000100138	ENSG00000070214	NA
ENSG00000198888	NA	ENSG00000130811	NA	ENSG00000005249	ENSG00000159335	ENSG00000125356	ENSG00000234745	ENSG00000172428	ENSG00000042753	ENSG00000170889	ENSG00000168028	ENSG00000131981	ENSG00000122378	NA
ENSG00000131469	NA	ENSG00000132963	NA	ENSG00000135821	ENSG00000143543	ENSG00000214194	ENSG00000185043	ENSG00000134363	ENSG00000221983	ENSG00000134590	ENSG00000130520	ENSG00000099901	ENSG00000185222	NA
ENSG00000115738	NA	ENSG00000132475	NA	ENSG00000145220	ENSG00000074842	ENSG00000169750	ENSG00000150753	ENSG00000127540	ENSG00000188290	ENSG00000188643	ENSG00000224877	ENSG00000163923	ENSG00000132432	NA
ENSG00000034510	NA	ENSG00000143742	NA	ENSG00000143977	ENSG00000116649	ENSG00000141522	ENSG00000123562	ENSG00000120129	ENSG00000099956	ENSG00000182718	ENSG00000143256	ENSG00000145220	ENSG00000100219	NA
ENSG00000197956	NA	ENSG00000142871	NA	ENSG00000099624	ENSG00000173457	ENSG00000171530	ENSG00000229807	ENSG00000120708	ENSG00000114391	ENSG00000100097	ENSG00000169714	ENSG00000169021	ENSG00000135480	NA
ENSG00000119969	NA	ENSG00000100911	NA	ENSG00000116649	ENSG00000105281	ENSG00000089693	ENSG00000124766	ENSG00000149591	ENSG00000079459	ENSG00000163191	ENSG00000242485	ENSG00000166902	ENSG00000183648	NA
ENSG00000182718	NA	ENSG00000189403	NA	ENSG00000198054	ENSG00000177469	ENSG00000173141	ENSG00000124767	ENSG00000057019	NA	ENSG00000034510	ENSG00000197956	ENSG00000154277	ENSG00000118181	NA
ENSG00000113407	NA	ENSG00000148926	NA	ENSG00000180992	ENSG00000006327	ENSG00000167088	ENSG00000116459	ENSG00000169604	NA	ENSG00000008394	ENSG00000169230	ENSG00000166508	ENSG00000145592	NA
ENSG00000122565	NA	ENSG00000124802	NA	ENSG00000178952	ENSG00000166741	ENSG00000170860	ENSG00000101608	ENSG00000159176	NA	ENSG00000148303	ENSG00000130255	ENSG00000172216	ENSG00000156482	NA
ENSG00000262814	NA	ENSG00000041357	NA	ENSG00000164405	ENSG00000183087	ENSG00000142937	ENSG00000255302	ENSG00000011465	NA	ENSG00000083845	ENSG00000141759	ENSG00000110955	ENSG00000162244	NA
ENSG00000169100	NA	ENSG00000143256	NA	ENSG00000170860	ENSG00000140264	ENSG00000197061	ENSG00000161970	ENSG00000148926	NA	ENSG00000115963	ENSG00000101361	ENSG00000160211	ENSG00000130303	NA
ENSG00000183011	NA	ENSG00000177469	NA	ENSG00000142168	ENSG00000113732	ENSG00000164032	ENSG00000074800	ENSG00000196937	NA	ENSG00000173821	ENSG00000089693	ENSG00000173207	ENSG00000215845	NA
NA	NA	ENSG00000196591	NA	ENSG00000147804	ENSG00000093010	ENSG00000162244	ENSG00000113732	ENSG00000204272	NA	ENSG00000137818	ENSG00000198804	ENSG00000150753	ENSG00000156411	NA
NA	NA	ENSG00000134363	NA	ENSG00000173726	ENSG00000197956	ENSG00000145592	ENSG00000092010	ENSG00000163466	NA	ENSG00000188243	ENSG00000083845	ENSG00000008394	ENSG00000137710	NA
NA	NA	ENSG00000159352	NA	ENSG00000125356	ENSG00000240972	ENSG00000161970	ENSG00000159228	ENSG00000265972	NA	ENSG00000142541	ENSG00000196154	ENSG00000165916	ENSG00000161249	NA
NA	NA	ENSG00000089693	NA	ENSG00000135940	ENSG00000092841	ENSG00000266402	ENSG00000102409	ENSG00000235162	NA	ENSG00000105404	ENSG00000133112	ENSG00000111786	ENSG00000147604	NA
NA	NA	ENSG00000203760	NA	ENSG00000185608	ENSG00000176731	ENSG00000128524	ENSG00000133142	ENSG00000107796	NA	ENSG00000149273	ENSG00000137818	ENSG00000118680	ENSG00000185624	NA
NA	NA	ENSG00000213977	NA	ENSG00000178741	ENSG00000134248	ENSG00000060762	ENSG00000126067	ENSG00000166347	NA	ENSG00000006327	ENSG00000188846	ENSG00000154518	ENSG00000100300	NA
NA	NA	ENSG00000132341	NA	ENSG00000125977	ENSG00000117519	ENSG00000143158	ENSG00000187109	ENSG00000189171	NA	ENSG00000114391	ENSG00000105677	ENSG00000197696	ENSG00000205542	NA
NA	NA	ENSG00000169504	NA	ENSG00000165637	ENSG00000103145	ENSG00000138495	ENSG00000168542	ENSG00000140264	NA	ENSG00000205542	ENSG00000233927	ENSG00000085662	ENSG00000141526	NA
NA	NA	ENSG00000150991	NA	ENSG00000143158	ENSG00000065809	ENSG00000160213	ENSG00000005022	ENSG00000177697	NA	ENSG00000101439	ENSG00000229117	ENSG00000148344	ENSG00000074416	NA
NA	NA	ENSG00000178127	NA	ENSG00000178982	ENSG00000103202	ENSG00000125743	ENSG00000165678	ENSG00000196683	NA	ENSG00000122861	ENSG00000167468	ENSG00000125968	ENSG00000197958	NA
NA	NA	ENSG00000234745	NA	ENSG00000159140	ENSG00000196141	ENSG00000100075	ENSG00000110955	ENSG00000177700	NA	ENSG00000118523	ENSG00000243449	ENSG00000069482	ENSG00000143570	NA
NA	NA	ENSG00000109971	NA	ENSG00000182004	ENSG00000125968	ENSG00000063177	ENSG00000150347	ENSG00000176046	NA	ENSG00000146674	ENSG00000119705	NA	ENSG00000137818	NA
NA	NA	ENSG00000189159	NA	ENSG00000090273	ENSG00000176014	ENSG00000071082	ENSG00000166710	ENSG00000198431	NA	ENSG00000115310	ENSG00000175756	NA	ENSG00000198668	NA
NA	NA	ENSG00000166165	NA	ENSG00000160194	ENSG00000167996	ENSG00000166681	ENSG00000204435	ENSG00000125534	NA	ENSG00000137154	ENSG00000166441	NA	ENSG00000134419	NA
NA	NA	ENSG00000117395	NA	ENSG00000104903	ENSG00000150093	ENSG00000161547	ENSG00000131143	ENSG00000085063	NA	ENSG00000124766	ENSG00000187514	NA	ENSG00000173726	NA
NA	NA	ENSG00000135624	NA	ENSG00000109971	ENSG00000189043	ENSG00000205544	ENSG00000134202	ENSG00000204387	NA	ENSG00000170043	ENSG00000142089	NA	ENSG00000118816	NA
NA	NA	ENSG00000132432	NA	ENSG00000177156	ENSG00000074416	ENSG00000134248	ENSG00000272047	ENSG00000069011	NA	ENSG00000054148	ENSG00000105048	NA	ENSG00000172216	NA
NA	NA	ENSG00000102309	NA	ENSG00000101182	ENSG00000034510	ENSG00000170906	ENSG00000172183	ENSG00000171159	NA	ENSG00000198918	NA	NA	ENSG00000176046	NA
NA	NA	ENSG00000117592	NA	ENSG00000133226	ENSG00000232112	ENSG00000108518	ENSG00000131981	ENSG00000125148	NA	ENSG00000143947	NA	NA	ENSG00000137880	NA
NA	NA	ENSG00000198830	NA	ENSG00000167641	ENSG00000169715	ENSG00000198888	ENSG00000265972	ENSG00000105825	NA	ENSG00000134013	NA	NA	ENSG00000241343	NA
NA	NA	ENSG00000277443	NA	ENSG00000090266	ENSG00000130429	ENSG00000198938	ENSG00000159140	ENSG00000140416	NA	ENSG00000163430	NA	NA	ENSG00000139289	NA
NA	NA	ENSG00000152795	NA	ENSG00000152795	ENSG00000122034	ENSG00000126267	ENSG00000119655	ENSG00000160932	NA	ENSG00000182774	NA	NA	ENSG00000087086	NA
NA	NA	ENSG00000196230	NA	ENSG00000119403	ENSG00000222041	ENSG00000126777	ENSG00000105854	ENSG00000100097	NA	ENSG00000198467	NA	NA	ENSG00000266472	NA
NA	NA	ENSG00000196923	NA	ENSG00000099800	ENSG00000178105	ENSG00000203760	ENSG00000175390	ENSG00000103202	NA	ENSG00000204628	NA	NA	ENSG00000182899	NA
NA	NA	NA	NA	ENSG00000004779	ENSG00000213977	ENSG00000171858	ENSG00000044574	ENSG00000236824	NA	ENSG00000075624	NA	NA	ENSG00000029993	NA
NA	NA	NA	NA	ENSG00000178104	ENSG00000102172	ENSG00000108298	ENSG00000143933	ENSG00000112378	NA	ENSG00000142534	NA	NA	ENSG00000186395	NA
NA	NA	NA	NA	ENSG00000130332	ENSG00000133142	ENSG00000231500	ENSG00000142657	ENSG00000269893	NA	ENSG00000100316	NA	NA	ENSG00000112378	NA
NA	NA	NA	NA	ENSG00000079462	ENSG00000198431	ENSG00000170144	ENSG00000102030	ENSG00000185650	NA	ENSG00000105202	NA	NA	NA	NA
NA	NA	NA	NA	ENSG00000204392	ENSG00000165502	ENSG00000198763	ENSG00000166794	ENSG00000132432	NA	ENSG00000125968	NA	NA	NA	NA
NA	NA	NA	NA	ENSG00000167645	ENSG00000131981	ENSG00000198918	ENSG00000177410	NA	NA	ENSG00000092841	NA	NA	NA	NA
NA	NA	NA	NA	ENSG00000131143	ENSG00000154582	ENSG00000122378	ENSG00000104529	NA	NA	ENSG00000126458	NA	NA	NA	NA
NA	NA	NA	NA	ENSG00000149485	ENSG00000136026	ENSG00000198176	ENSG00000213719	NA	NA	ENSG00000105048	NA	NA	NA	NA
NA	NA	NA	NA	ENSG00000126267	ENSG00000255302	ENSG00000042753	ENSG00000187608	NA	NA	ENSG00000163584	NA	NA	NA	NA
NA	NA	NA	NA	ENSG00000249196	ENSG00000241685	ENSG00000140988	ENSG00000079459	NA	NA	ENSG00000233016	NA	NA	NA	NA
NA	NA	NA	NA	ENSG00000060982	ENSG00000070087	ENSG00000143977	ENSG00000178952	NA	NA	ENSG00000172757	NA	NA	NA	NA
NA	NA	NA	NA	ENSG00000198695	ENSG00000172428	ENSG00000215845	ENSG00000115828	NA	NA	NA	NA	NA	NA	NA
NA	NA	NA	NA	ENSG00000106028	ENSG00000174547	ENSG00000154734	ENSG00000189067	NA	NA	NA	NA	NA	NA	NA
NA	NA	NA	NA	ENSG00000170906	ENSG00000120742	ENSG00000067064	ENSG00000246705	NA	NA	NA	NA	NA	NA	NA
NA	NA	NA	NA	ENSG00000126067	ENSG00000127540	ENSG00000115758	ENSG00000122406	NA	NA	NA	NA	NA	NA	NA
NA	NA	NA	NA	ENSG00000179091	ENSG00000087088	ENSG00000088986	ENSG00000185624	NA	NA	NA	NA	NA	NA	NA
NA	NA	NA	NA	ENSG00000080824	ENSG00000008394	ENSG00000143013	ENSG00000205544	NA	NA	NA	NA	NA	NA	NA
NA	NA	NA	NA	ENSG00000147684	ENSG00000189171	ENSG00000104904	ENSG00000185608	NA	NA	NA	NA	NA	NA	NA
NA	NA	NA	NA	ENSG00000135624	ENSG00000008988	ENSG00000142534	ENSG00000126457	NA	NA	NA	NA	NA	NA	NA
NA	NA	NA	NA	ENSG00000179271	ENSG00000188243	ENSG00000164587	ENSG00000130770	NA	NA	NA	NA	NA	NA	NA
NA	NA	NA	NA	ENSG00000130811	ENSG00000137801	ENSG00000136942	ENSG00000108953	NA	NA	NA	NA	NA	NA	NA
NA	NA	NA	NA	ENSG00000173674	ENSG00000167601	ENSG00000198695	ENSG00000131016	NA	NA	NA	NA	NA	NA	NA
NA	NA	NA	NA	ENSG00000128272	ENSG00000110080	ENSG00000124766	ENSG00000233016	NA	NA	NA	NA	NA	NA	NA
NA	NA	NA	NA	ENSG00000115310	ENSG00000189067	ENSG00000182774	ENSG00000090013	NA	NA	NA	NA	NA	NA	NA
NA	NA	NA	NA	ENSG00000100075	ENSG00000143774	ENSG00000169710	ENSG00000075624	NA	NA	NA	NA	NA	NA	NA
NA	NA	NA	NA	ENSG00000165916	ENSG00000141552	ENSG00000111786	ENSG00000130203	NA	NA	NA	NA	NA	NA	NA
NA	NA	NA	NA	ENSG00000184752	ENSG00000128272	ENSG00000198727	ENSG00000062716	NA	NA	NA	NA	NA	NA	NA
NA	NA	NA	NA	ENSG00000176890	ENSG00000106211	ENSG00000242485	ENSG00000102804	NA	NA	NA	NA	NA	NA	NA
NA	NA	NA	NA	ENSG00000166501	ENSG00000108107	ENSG00000143543	ENSG00000143742	NA	NA	NA	NA	NA	NA	NA
NA	NA	NA	NA	ENSG00000177700	ENSG00000150779	ENSG00000112306	ENSG00000063177	NA	NA	NA	NA	NA	NA	NA
NA	NA	NA	NA	ENSG00000198258	ENSG00000083457	ENSG00000198886	ENSG00000197747	NA	NA	NA	NA	NA	NA	NA
NA	NA	NA	NA	ENSG00000167085	ENSG00000133112	ENSG00000266472	ENSG00000221869	NA	NA	NA	NA	NA	NA	NA
NA	NA	NA	NA	ENSG00000163170	ENSG00000170043	ENSG00000198840	ENSG00000171863	NA	NA	NA	NA	NA	NA	NA
NA	NA	NA	NA	ENSG00000113387	ENSG00000132432	ENSG00000116288	ENSG00000114115	NA	NA	NA	NA	NA	NA	NA
NA	NA	NA	NA	ENSG00000115758	ENSG00000165389	ENSG00000245694	ENSG00000116560	NA	NA	NA	NA	NA	NA	NA
NA	NA	NA	NA	ENSG00000173915	ENSG00000169504	ENSG00000071994	NA	NA	NA	NA	NA	NA	NA	NA
NA	NA	NA	NA	ENSG00000117592	ENSG00000175550	ENSG00000229117	NA	NA	NA	NA	NA	NA	NA	NA
NA	NA	NA	NA	ENSG00000008018	ENSG00000090060	ENSG00000186395	NA	NA	NA	NA	NA	NA	NA	NA
NA	NA	NA	NA	ENSG00000166165	ENSG00000163191	ENSG00000145247	NA	NA	NA	NA	NA	NA	NA	NA
NA	NA	NA	NA	ENSG00000120437	ENSG00000243449	ENSG00000133142	NA	NA	NA	NA	NA	NA	NA	NA
NA	NA	NA	NA	NA	ENSG00000184990	ENSG00000101084	NA	NA	NA	NA	NA	NA	NA	NA
NA	NA	NA	NA	NA	ENSG00000143575	ENSG00000169100	NA	NA	NA	NA	NA	NA	NA	NA
NA	NA	NA	NA	NA	ENSG00000182054	NA	NA	NA	NA	NA	NA	NA	NA	NA
NA	NA	NA	NA	NA	ENSG00000176788	NA	NA	NA	NA	NA	NA	NA	NA	NA
NA	NA	NA	NA	NA	ENSG00000163170	NA	NA	NA	NA	NA	NA	NA	NA	NA
NA	NA	NA	NA	NA	ENSG00000005810	NA	NA	NA	NA	NA	NA	NA	NA	NA
NA	NA	NA	NA	NA	ENSG00000169604	NA	NA	NA	NA	NA	NA	NA	NA	NA
NA	NA	NA	NA	NA	ENSG00000135185	NA	NA	NA	NA	NA	NA	NA	NA	NA
NA	NA	NA	NA	NA	ENSG00000067167	NA	NA	NA	NA	NA	NA	NA	NA	NA
NA	NA	NA	NA	NA	ENSG00000120708	NA	NA	NA	NA	NA	NA	NA	NA	NA
NA	NA	NA	NA	NA	ENSG00000175768	NA	NA	NA	NA	NA	NA	NA	NA	NA
NA	NA	NA	NA	NA	ENSG00000106803	NA	NA	NA	NA	NA	NA	NA	NA	NA
NA	NA	NA	NA	NA	ENSG00000026025	NA	NA	NA	NA	NA	NA	NA	NA	NA
NA	NA	NA	NA	NA	ENSG00000198363	NA	NA	NA	NA	NA	NA	NA	NA	NA
NA	NA	NA	NA	NA	ENSG00000181649	NA	NA	NA	NA	NA	NA	NA	NA	NA
NA	NA	NA	NA	NA	ENSG00000089693	NA	NA	NA	NA	NA	NA	NA	NA	NA

## Sheet: S1c
No noise genes (should be compared to noise genes from Fig 1c)																	Jaccard
factor_1	factor_2	factor_3	factor_4	factor_5	factor_6	factor_7	factor_8	factor_9	factor_10	factor_11	factor_12	factor_13	factor_14	factor_15				Noise_factor_1	Noise_factor_2	Noise_factor_3	Noise_factor_4	Noise_factor_5	Noise_factor_6	Noise_factor_7	Noise_factor_8	Noise_factor_9	Noise_factor_10	Noise_factor_11	Noise_factor_12	Noise_factor_13	Noise_factor_14	Noise_factor_15
ENSG00000183971	ENSG00000130203	ENSG00000147180	ENSG00000171246	ENSG00000170955	ENSG00000117724	ENSG00000143546	ENSG00000113083	ENSG00000160991	ENSG00000168542	ENSG00000143543	ENSG00000211751	ENSG00000148120	ENSG00000146731	ENSG00000130656			Clean_factor_13	0.633720930232558	0.00858369098712446	0.0374149659863946	0.016597510373444	0.0147058823529412	0.103975535168196	0.0676923076923077	0.0862619808306709	0.054421768707483	0.0338345864661654	0.183520599250936	0.0567375886524823	0.10188679245283	00:12:00	0.0190114068441065
ENSG00000164951	ENSG00000227706	ENSG00000229807	ENSG00000236921	ENSG00000163017	ENSG00000115163	ENSG00000148346	ENSG00000100234	ENSG00000211677	ENSG00000102760	ENSG00000143570	ENSG00000064886	ENSG00000185215	ENSG00000166226	ENSG00000188536			Clean_factor_9	0.00833333333333333	0.704347826086957	0.00757575757575758	0.0618556701030928	0.00657894736842105	0.0387096774193548	0.0476190476190476	0.0273037542662116	0.0149812734082397	0.0727272727272727	0.0413533834586466	0.0791666666666667	0.012	0.0386100386100386	0.0223214285714286
ENSG00000138434	ENSG00000234722	ENSG00000272047	ENSG00000115129	ENSG00000107796	ENSG00000087586	ENSG00000106541	ENSG00000117525	ENSG00000100721	ENSG00000221869	ENSG00000169429	ENSG00000160654	ENSG00000163435	ENSG00000090273	ENSG00000206172			Clean_factor_5	0.0823170731707317	0.00651465798045603	0.424812030075188	0.00949367088607595	0.0219512195121951	0.407766990291262	0.0395061728395062	0.153203342618384	0.271523178807947	0.054380664652568	0.15727002967359	0.0538243626062323	0.0608695652173913	0.0700280112044818	0.0239520958083832
ENSG00000114115	ENSG00000166501	ENSG00000172201	ENSG00000124225	ENSG00000126890	ENSG00000088325	ENSG00000198848	ENSG00000183087	ENSG00000132465	ENSG00000182752	ENSG00000090060	ENSG00000167286	ENSG00000196139	ENSG00000041357	ENSG00000213934			Clean_factor_6	0.0154440154440154	0.085	0.103846153846154	0.56551724137931	0.0721311475409836	0.0117994100294985	0.0444444444444444	0.0662251655629139	0.00689655172413793	0.0576131687242798	0.0101694915254237	0.037037037037037	0.0703125	0.0211267605633803	0.037344398340249
ENSG00000175315	ENSG00000249196	ENSG00000141682	ENSG00000179862	ENSG00000175183	ENSG00000166851	ENSG00000171557	ENSG00000115414	ENSG00000257275	ENSG00000011465	ENSG00000147676	ENSG00000204472	ENSG00000108602	ENSG00000126067	ENSG00000123689			Clean_factor_15	0.0314685314685315	0.0121951219512195	0.00314465408805031	0.0237154150197628	0.631818181818182	0.016260162601626	0.0972644376899696	0.0442477876106195	0.0220820189274448	0.0471014492753623	0.00303951367781155	0.033112582781457	0.0515463917525773	0.00940438871473354	00:41:00
ENSG00000177879	ENSG00000167645	ENSG00000204256	ENSG00000119655	ENSG00000092841	ENSG00000148773	ENSG00000215182	ENSG00000134013	ENSG00000211899	ENSG00000116016	ENSG00000197696	ENSG00000196839	ENSG00000151632	ENSG00000277791	ENSG00000196565			Clean_factor_5.1	0.0823170731707317	0.00651465798045603	0.424812030075188	0.00949367088607595	0.0219512195121951	0.407766990291262	0.0395061728395062	0.153203342618384	0.271523178807947	0.054380664652568	0.15727002967359	0.0538243626062323	0.0608695652173913	0.0700280112044818	0.0239520958083832
ENSG00000131016	ENSG00000198054	ENSG00000102030	ENSG00000182600	ENSG00000134363	ENSG00000175063	ENSG00000124107	ENSG00000137801	ENSG00000007312	ENSG00000150347	ENSG00000101084	ENSG00000182866	ENSG00000198074	ENSG00000106028	ENSG00000213931			Clean_factor_3	0.0733590733590734	0.0220264317180617	0.0413793103448276	0.0254237288135593	0.062111801242236	0.0346820809248555	0.495652173913044	0.146258503401361	0.0267558528428094	0.0666666666666667	0.0503355704697987	0.0498220640569395	0.00347222222222222	0.0304054054054054	0.03515625
ENSG00000145782	ENSG00000104903	ENSG00000103024	ENSG00000139211	ENSG00000176014	ENSG00000131747	ENSG00000089356	ENSG00000149948	ENSG00000211679	ENSG00000154734	ENSG00000178105	ENSG00000234545	ENSG00000120885	ENSG00000084623	ENSG00000187837			Clean_factor_14	0.021505376344086	0.04375	0.25077399380805	0.109677419354839	0.229916897506925	0.010989010989011	0.0252873563218391	0.31437125748503	0.00245098039215686	0.0903790087463557	0.0196560196560197	0.0502645502645503	0.334470989761092	0.0277777777777778	0.0668604651162791
ENSG00000148671	ENSG00000130208	ENSG00000168255	ENSG00000185650	ENSG00000175550	ENSG00000137804	ENSG00000163220	ENSG00000169504	ENSG00000019582	ENSG00000214548	ENSG00000143575	ENSG00000125354	ENSG00000160211	ENSG00000178952	ENSG00000130560			Clean_factor_8	0.066006600660066	0.0036231884057971	0.230496453900709	0.0105633802816901	0.0211081794195251	0.37542662116041	0.0345744680851064	0.0523415977961433	0.637209302325581	0.0258899676375405	0.197324414715719	0.0526315789473684	0.003003003003003	0.0670731707317073	0.0197368421052632
ENSG00000123989	ENSG00000178104	ENSG00000213190	ENSG00000198959	ENSG00000148926	ENSG00000198901	ENSG00000105835	ENSG00000130508	ENSG00000127074	ENSG00000204262	ENSG00000143612	ENSG00000136104	ENSG00000109814	ENSG00000120265	ENSG00000279669			Clean_factor_12	0.0294117647058824	0.087431693989071	0.0189393939393939	0.0145631067961165	0.0618556701030928	0.0284810126582278	0.0724137931034483	0.037542662116041	0.011070110701107	0.648275862068965	0.0294117647058824	0.0522088353413655	0.032258064516129	0.0187265917602996	0.0403587443946188
ENSG00000137962	ENSG00000135821	ENSG00000147889	ENSG00000171223	ENSG00000120675	ENSG00000170540	ENSG00000131050	ENSG00000249992	ENSG00000128218	ENSG00000115963	ENSG00000163923	ENSG00000102879	ENSG00000136810	ENSG00000135624	ENSG00000126088			Clean_factor_4	0.263392857142857	0.00851063829787234	0.0696864111498258	0.0122950819672131	0.00872093023255814	0.141509433962264	0.0417910447761194	0.0822784810126582	0.168539325842697	0.022140221402214	0.682539682539683	0.0344827586206897	0.00341296928327645	0.0652920962199313	0.0150375939849624
ENSG00000124882	ENSG00000185885	ENSG00000183978	ENSG00000136068	ENSG00000164932	ENSG00000182481	ENSG00000088826	ENSG00000163171	ENSG00000157303	ENSG00000164292	ENSG00000171421	ENSG00000070081	ENSG00000108846	ENSG00000132646	ENSG00000168209			Clean_factor_1	0.0234741784037559	0.0177514792899408	0.0125523012552301	0.0224719101123595	0.0143884892086331	0.0456140350877193	0.083969465648855	0.0146520146520147	0.024896265560166	0.0392156862745098	0.0284552845528455	0.496815286624204	0.0223214285714286	0.047008547008547	0.00490196078431373
ENSG00000188343	ENSG00000099940	ENSG00000141698	ENSG00000120708	ENSG00000074842	ENSG00000123975	ENSG00000103534	ENSG00000142156	ENSG00000105369	ENSG00000115461	ENSG00000006625	ENSG00000111348	ENSG00000103257	ENSG00000143106	ENSG00000144485			Clean_factor_14.1	0.021505376344086	0.04375	0.25077399380805	0.109677419354839	0.229916897506925	0.010989010989011	0.0252873563218391	0.31437125748503	0.00245098039215686	0.0903790087463557	0.0196560196560197	0.0502645502645503	0.334470989761092	0.0277777777777778	0.0668604651162791
ENSG00000103018	ENSG00000149485	ENSG00000124767	ENSG00000091986	ENSG00000102172	ENSG00000089685	ENSG00000163993	ENSG00000146674	ENSG00000100060	ENSG00000166923	ENSG00000157992	ENSG00000182054	ENSG00000246705	ENSG00000126457	ENSG00000237643			Clean_factor_7	0.113564668769716	0.0302013422818792	0.0991253644314869	0.039344262295082	0.0321782178217822	0.0906801007556675	0.0269607843137255	0.187319884726225	0.0581717451523546	0.0327380952380952	0.111747851002865	0.0787172011661808	0.151898734177215	0.50197628458498	0.0397553516819572
ENSG00000161249	ENSG00000185686	ENSG00000054148	ENSG00000213626	ENSG00000149591	ENSG00000170312	ENSG00000187134	ENSG00000104332	ENSG00000204287	ENSG00000153071	ENSG00000104549	ENSG00000092010	ENSG00000135046	ENSG00000150753	ENSG00000130830			Clean_factor_2	0.0274509803921569	0.023696682464455	0.00704225352112676	0.0272727272727273	0.288537549407115	0.0239520958083832	0.0649350649350649	0.0422077922077922	0.0319148936170213	0.0491803278688525	0.00677966101694915	0.029520295202952	0.0111111111111111	0.039568345323741	0.741258741258741
ENSG00000168056	ENSG00000185201	ENSG00000143742	ENSG00000130402	ENSG00000167460	ENSG00000168078	ENSG00000187193	ENSG00000150938	ENSG00000005810	ENSG00000176046	ENSG00000165272	ENSG00000105810	ENSG00000142657	ENSG00000138385	ENSG00000104980
ENSG00000196937	ENSG00000168754	ENSG00000102054	ENSG00000137710	ENSG00000101335	ENSG00000134057	ENSG00000135047	ENSG00000049323	ENSG00000115828	ENSG00000198832	ENSG00000176153	ENSG00000130755	ENSG00000260260	ENSG00000008018	ENSG00000204574
ENSG00000102898	ENSG00000160284	ENSG00000102309	ENSG00000165092	ENSG00000155366	ENSG00000108106	ENSG00000109472	ENSG00000136026	ENSG00000134046	ENSG00000065534	ENSG00000115756	ENSG00000122034	ENSG00000108448	ENSG00000166508	ENSG00000102145
ENSG00000189060	ENSG00000100075	ENSG00000124733	ENSG00000062716	ENSG00000176171	ENSG00000117399	ENSG00000267795	ENSG00000138758	ENSG00000169442	ENSG00000138829	ENSG00000175602	ENSG00000240972	ENSG00000125868	ENSG00000112312	ENSG00000055118
ENSG00000140905	ENSG00000105048	ENSG00000099977	ENSG00000196924	ENSG00000167552	ENSG00000164104	ENSG00000160182	ENSG00000113140	ENSG00000054654	ENSG00000116260	ENSG00000166347	ENSG00000170906	ENSG00000106853	ENSG00000099341	ENSG00000102409
ENSG00000198176	ENSG00000137193	ENSG00000188612	ENSG00000150687	ENSG00000172757	ENSG00000069275	ENSG00000131981	ENSG00000110092	ENSG00000198833	ENSG00000187498	ENSG00000170442	ENSG00000265206	ENSG00000189067	ENSG00000232956	ENSG00000156515
ENSG00000181649	ENSG00000130303	ENSG00000108953	ENSG00000160209	ENSG00000135404	ENSG00000006634	ENSG00000249915	ENSG00000106366	ENSG00000184992	ENSG00000176697	ENSG00000104140	ENSG00000079462	ENSG00000128626	ENSG00000143621	ENSG00000090013
ENSG00000197766	ENSG00000214194	ENSG00000060138	ENSG00000103145	ENSG00000255302	ENSG00000113810	ENSG00000148344	ENSG00000128595	ENSG00000071564	ENSG00000128739	ENSG00000168275	ENSG00000124766	ENSG00000085662	ENSG00000080824	ENSG00000197345
ENSG00000069482	ENSG00000109255	ENSG00000072501	ENSG00000019186	ENSG00000111669	ENSG00000167553	ENSG00000176907	ENSG00000116285	ENSG00000136490	ENSG00000164692	ENSG00000138061	ENSG00000176890	ENSG00000198431	ENSG00000168003	ENSG00000247516
ENSG00000163584	ENSG00000269293	ENSG00000188290	ENSG00000140545	ENSG00000154096	ENSG00000100526	ENSG00000211445	ENSG00000108691	ENSG00000172183	ENSG00000109861	ENSG00000184990	ENSG00000105373	ENSG00000165092	ENSG00000163468	ENSG00000175768
ENSG00000169750	ENSG00000089327	ENSG00000173674	ENSG00000120129	ENSG00000160789	ENSG00000188229	ENSG00000143320	ENSG00000115310	ENSG00000120690	ENSG00000163359	ENSG00000205362	ENSG00000115457	ENSG00000019186	ENSG00000183207	ENSG00000072274
ENSG00000176731	ENSG00000173267	ENSG00000087088	ENSG00000140416	ENSG00000085063	ENSG00000164611	ENSG00000171345	ENSG00000100345	ENSG00000070214	ENSG00000162545	ENSG00000147669	ENSG00000187608	ENSG00000196154	ENSG00000074800	ENSG00000078304
ENSG00000100216	ENSG00000170627	ENSG00000182287	ENSG00000095752	ENSG00000196923	ENSG00000116560	ENSG00000189334	ENSG00000154096	ENSG00000234745	ENSG00000108821	ENSG00000145494	ENSG00000146386	ENSG00000173821	ENSG00000116161	ENSG00000161179
ENSG00000160932	ENSG00000171159	ENSG00000132424	ENSG00000163453	ENSG00000142871	ENSG00000204899	ENSG00000185043	ENSG00000172965	ENSG00000099956	ENSG00000115641	ENSG00000143549	ENSG00000002586	ENSG00000087086	ENSG00000132780	ENSG00000113407
ENSG00000132507	ENSG00000103485	ENSG00000170291	ENSG00000106366	ENSG00000159176	ENSG00000088986	ENSG00000134202	ENSG00000163430	ENSG00000170476	ENSG00000142089	ENSG00000189334	ENSG00000156411	ENSG00000181019	ENSG00000124802	ENSG00000181218
ENSG00000139289	ENSG00000055118	ENSG00000118418	ENSG00000131711	ENSG00000142669	ENSG00000189159	ENSG00000170442	ENSG00000142173	ENSG00000100219	ENSG00000168899	ENSG00000122378	ENSG00000173141	ENSG00000105185	ENSG00000146701	ENSG00000147689
ENSG00000092820	ENSG00000128228	ENSG00000124614	ENSG00000166173	ENSG00000198467	ENSG00000029993	ENSG00000138061	ENSG00000026508	ENSG00000240065	ENSG00000120913	ENSG00000187840	ENSG00000197728	ENSG00000205426	ENSG00000100867	ENSG00000167969
ENSG00000173113	ENSG00000186480	ENSG00000116030	ENSG00000035862	ENSG00000115641	ENSG00000203760	ENSG00000147689	ENSG00000116260	ENSG00000155368	ENSG00000134871	ENSG00000143436	ENSG00000140319	ENSG00000166741	ENSG00000165637	ENSG00000071994
ENSG00000169715	ENSG00000102145	ENSG00000163041	ENSG00000106211	ENSG00000167779	ENSG00000173207	ENSG00000143153	ENSG00000074416	ENSG00000137880	ENSG00000204387	ENSG00000211445	ENSG00000102898	ENSG00000176788	ENSG00000165916	ENSG00000079785
ENSG00000232112	ENSG00000099194	ENSG00000143799	ENSG00000135480	ENSG00000164111	ENSG00000143401	ENSG00000104140	ENSG00000138829	ENSG00000120742	ENSG00000118523	ENSG00000147804	ENSG00000106153	ENSG00000161011	ENSG00000115875	ENSG00000128609
ENSG00000165283	ENSG00000161179	ENSG00000083457	ENSG00000222041	ENSG00000142173	ENSG00000143933	ENSG00000165272	ENSG00000013588	ENSG00000175567	ENSG00000119632	ENSG00000138495	ENSG00000240065	ENSG00000146374	ENSG00000110955	ENSG00000137193
ENSG00000109321	ENSG00000237643	ENSG00000198034	ENSG00000167644	ENSG00000100097	ENSG00000196230	ENSG00000205362	ENSG00000035862	ENSG00000136527	ENSG00000127920	ENSG00000236824	ENSG00000170476	ENSG00000163931	ENSG00000170315	ENSG00000160284
ENSG00000107833	ENSG00000078304	ENSG00000170043	ENSG00000129824	ENSG00000075624	ENSG00000077152	ENSG00000114850	ENSG00000153071	ENSG00000005249	ENSG00000143545	ENSG00000013306	ENSG00000257698	ENSG00000105825	ENSG00000159352	ENSG00000109255
ENSG00000230989	ENSG00000257698	ENSG00000112667	ENSG00000133639	ENSG00000095752	ENSG00000119403	ENSG00000181885	ENSG00000134590	ENSG00000149806	ENSG00000163430	ENSG00000154582	ENSG00000136167	ENSG00000172216	ENSG00000120437	ENSG00000185686
ENSG00000042753	ENSG00000156515	ENSG00000183011	ENSG00000145247	ENSG00000127920	ENSG00000184897	ENSG00000173267	ENSG00000124762	ENSG00000265206	ENSG00000164096	ENSG00000164713	ENSG00000184990	ENSG00000177700	ENSG00000110958	ENSG00000169020
ENSG00000137309	ENSG00000102409	ENSG00000241343	ENSG00000102007	ENSG00000136238	ENSG00000159140	ENSG00000163191	ENSG00000179218	ENSG00000101057	ENSG00000173812	ENSG00000128951	ENSG00000183011	ENSG00000107984	ENSG00000144381	ENSG00000168754
ENSG00000241685	ENSG00000265972	ENSG00000175130	ENSG00000213977	ENSG00000141526	ENSG00000143013	ENSG00000198363	ENSG00000177469	ENSG00000187514	ENSG00000115738	ENSG00000143420	ENSG00000143774	ENSG00000103260	ENSG00000112081	ENSG00000104131
ENSG00000178980	ENSG00000119403	ENSG00000125691	ENSG00000134871	ENSG00000102265	ENSG00000147274	ENSG00000112378	ENSG00000167601	ENSG00000136997	ENSG00000213626	ENSG00000112245	ENSG00000198498	ENSG00000205544	ENSG00000132341	ENSG00000136938
ENSG00000057019	ENSG00000212907	ENSG00000113328	ENSG00000140612	ENSG00000235162	ENSG00000152795	ENSG00000103485	ENSG00000091986	ENSG00000076554	ENSG00000124762	ENSG00000119986	ENSG00000183648	ENSG00000105254	ENSG00000117450	ENSG00000115286
ENSG00000198786	ENSG00000130830	ENSG00000112695	ENSG00000067167	ENSG00000206503	ENSG00000128272	ENSG00000189171	ENSG00000072110	ENSG00000136167	ENSG00000164932	ENSG00000166803	ENSG00000139343	ENSG00000266402	ENSG00000070010	ENSG00000198168
ENSG00000107984	ENSG00000167641	ENSG00000147123	ENSG00000196923	ENSG00000142227	ENSG00000092820	ENSG00000130066	ENSG00000108821	ENSG00000070756	ENSG00000075415	ENSG00000147649	ENSG00000175130	ENSG00000169021	ENSG00000136930	ENSG00000166902
ENSG00000169689	ENSG00000115286	ENSG00000166165	ENSG00000108691	ENSG00000101608	ENSG00000110958	ENSG00000150991	ENSG00000116717	ENSG00000118640	ENSG00000182670	ENSG00000023909	ENSG00000065518	ENSG00000167644	ENSG00000185608	ENSG00000136732
ENSG00000105971	ENSG00000167969	ENSG00000236824	ENSG00000176907	ENSG00000182287	ENSG00000115233	ENSG00000173221	ENSG00000164692	ENSG00000128951	ENSG00000113140	ENSG00000114315	ENSG00000243449	ENSG00000166228	ENSG00000160752	ENSG00000241468
ENSG00000070756	ENSG00000173660	ENSG00000242265	ENSG00000177697	ENSG00000116288	ENSG00000257698	ENSG00000169908	ENSG00000140545	ENSG00000130755	ENSG00000123349	ENSG00000101057	ENSG00000175390	ENSG00000272398	ENSG00000119888	ENSG00000170515
ENSG00000173141	ENSG00000204435	ENSG00000198242	ENSG00000272398	ENSG00000104332	ENSG00000079459	ENSG00000100644	ENSG00000150093	ENSG00000188243	ENSG00000099622	ENSG00000173207	ENSG00000145247	ENSG00000008394	ENSG00000105379	ENSG00000099940
ENSG00000165502	ENSG00000093010	ENSG00000146425	ENSG00000168056	ENSG00000087088	ENSG00000072501	ENSG00000106853	ENSG00000060982	ENSG00000131153	ENSG00000067167	ENSG00000169714	ENSG00000168899	ENSG00000129824	ENSG00000165678	ENSG00000165732
ENSG00000099624	ENSG00000143158	ENSG00000131469	ENSG00000159176	ENSG00000110492	ENSG00000123416	ENSG00000197696	ENSG00000114850	ENSG00000118181	ENSG00000134590	ENSG00000148344	ENSG00000171863	ENSG00000135480	ENSG00000109971	ENSG00000269893
ENSG00000133226	ENSG00000136448	ENSG00000205581	ENSG00000141753	ENSG00000148834	ENSG00000245694	ENSG00000161011	ENSG00000196141	ENSG00000171858	ENSG00000026508	ENSG00000181885	ENSG00000120438	ENSG00000185088	ENSG00000117592	ENSG00000182154
ENSG00000115758	ENSG00000135940	ENSG00000184076	ENSG00000266402	ENSG00000118680	ENSG00000169045	ENSG00000177156	ENSG00000136240	ENSG00000104904	ENSG00000134363	ENSG00000102804	ENSG00000129824	ENSG00000062716	ENSG00000148834	ENSG00000173660
ENSG00000215845	ENSG00000269893	ENSG00000198258	ENSG00000177606	ENSG00000105825	ENSG00000265241	ENSG00000149925	ENSG00000118523	ENSG00000143799	ENSG00000128272	ENSG00000188643	ENSG00000101182	ENSG00000213145	ENSG00000118680	ENSG00000136448
ENSG00000013306	ENSG00000142227	ENSG00000154723	ENSG00000126777	ENSG00000122786	ENSG00000132475	ENSG00000023909	ENSG00000163359	ENSG00000166710	ENSG00000113732	ENSG00000169689	ENSG00000136732	ENSG00000243147	ENSG00000124562	ENSG00000212907
ENSG00000197958	ENSG00000213719	ENSG00000101439	ENSG00000167642	ENSG00000167900	ENSG00000183207	ENSG00000013588	ENSG00000124942	ENSG00000143947	ENSG00000120129	ENSG00000198931	ENSG00000122026	ENSG00000159335	ENSG00000092621	ENSG00000115233
ENSG00000177410	ENSG00000197766	ENSG00000140990	ENSG00000260260	ENSG00000182718	ENSG00000100664	ENSG00000111229	ENSG00000142871	ENSG00000106803	ENSG00000120708	ENSG00000126777	ENSG00000111716	ENSG00000160209	ENSG00000143256	ENSG00000130770
ENSG00000173915	ENSG00000134825	ENSG00000111775	ENSG00000085662	ENSG00000118508	ENSG00000277443	ENSG00000119888	ENSG00000085063	ENSG00000196262	ENSG00000173221	ENSG00000109321	ENSG00000184752	ENSG00000169908	ENSG00000142507	ENSG00000186480
ENSG00000164687	ENSG00000198168	ENSG00000172428	ENSG00000177410	ENSG00000213719	ENSG00000145220	ENSG00000159352	ENSG00000166923	ENSG00000165502	ENSG00000185222	ENSG00000122034	ENSG00000169567	ENSG00000141753	ENSG00000113558	ENSG00000158417
ENSG00000224877	ENSG00000154518	ENSG00000169976	ENSG00000104529	ENSG00000167601	ENSG00000065548	ENSG00000197747	ENSG00000110321	ENSG00000182899	ENSG00000166681	ENSG00000143401	ENSG00000184220	ENSG00000166582	ENSG00000122566	ENSG00000198498
ENSG00000115541	ENSG00000198695	ENSG00000124795	ENSG00000196154	ENSG00000103187	ENSG00000133639	ENSG00000188643	ENSG00000115461	ENSG00000177600	ENSG00000049323	ENSG00000179958	ENSG00000205542	ENSG00000242265	ENSG00000179091	ENSG00000154518
ENSG00000008988	ENSG00000169020	ENSG00000277443	ENSG00000184009	ENSG00000176697	ENSG00000105968	ENSG00000143545	ENSG00000065809	ENSG00000204899	ENSG00000164111	ENSG00000176046	ENSG00000117632	ENSG00000167996	ENSG00000167085	ENSG00000185885
ENSG00000166228	ENSG00000147274	ENSG00000117691	ENSG00000057019	ENSG00000006327	ENSG00000234545	ENSG00000100219	ENSG00000182670	ENSG00000140264	ENSG00000122786	ENSG00000146374	ENSG00000168653	ENSG00000159228	ENSG00000167815	ENSG00000128228
ENSG00000112306	ENSG00000113407	ENSG00000205544	ENSG00000185088	ENSG00000163453	ENSG00000100867	ENSG00000137331	ENSG00000065534	ENSG00000118418	ENSG00000198467	ENSG00000267795	ENSG00000109536	ENSG00000111057	ENSG00000161960	ENSG00000109536
ENSG00000145833	ENSG00000077380	ENSG00000140319	ENSG00000154380	ENSG00000169715	ENSG00000166598	ENSG00000143420	ENSG00000164111	ENSG00000242265	ENSG00000101335	ENSG00000184220	ENSG00000122565	ENSG00000070087	ENSG00000044574	ENSG00000128524
ENSG00000198727	ENSG00000051523	ENSG00000198830	ENSG00000100345	ENSG00000026025	ENSG00000165916	ENSG00000108602	ENSG00000100644	ENSG00000127616	ENSG00000185201	ENSG00000176731	ENSG00000132963	ENSG00000176153	ENSG00000100911	ENSG00000169976
ENSG00000198888	ENSG00000125356	ENSG00000100142	ENSG00000150938	ENSG00000138758	ENSG00000138668	ENSG00000111057	ENSG00000057019	ENSG00000228716	ENSG00000277443	ENSG00000160182	ENSG00000132507	ENSG00000167642	ENSG00000166902	ENSG00000105202
ENSG00000154582	ENSG00000243449	ENSG00000247516	ENSG00000125868	ENSG00000117318	ENSG00000116161	ENSG00000143612	ENSG00000214548	ENSG00000110700	ENSG00000130508	ENSG00000130520	ENSG00000089009	ENSG00000166347	ENSG00000065548	ENSG00000189043
ENSG00000250479	ENSG00000126088	ENSG00000142168	ENSG00000187109	ENSG00000106211	ENSG00000106355	ENSG00000102265	ENSG00000166173	ENSG00000233016	ENSG00000167779	ENSG00000119969	ENSG00000213741	ENSG00000103202	ENSG00000265241	ENSG00000198054
ENSG00000156482	ENSG00000279669	ENSG00000150779	ENSG00000115756	ENSG00000132963	ENSG00000080824	ENSG00000163435	ENSG00000120913	ENSG00000188846	ENSG00000172216	ENSG00000184897	ENSG00000141759	ENSG00000105677	ENSG00000166165	ENSG00000116459
ENSG00000141759	ENSG00000113328	ENSG00000161970	ENSG00000205426	ENSG00000011465	ENSG00000109971	ENSG00000102144	ENSG00000142669	ENSG00000065809	ENSG00000118816	ENSG00000250479	ENSG00000109475	ENSG00000117450	ENSG00000166598	ENSG00000070010
ENSG00000147649	ENSG00000005249	ENSG00000243147	ENSG00000178980	ENSG00000163359	ENSG00000170315	ENSG00000160213	ENSG00000125148	ENSG00000102879	ENSG00000175390	ENSG00000150779	ENSG00000125977	ENSG00000006125	ENSG00000185651	ENSG00000125977
ENSG00000160213	ENSG00000168209	ENSG00000105372	ENSG00000170421	ENSG00000109113	ENSG00000120690	ENSG00000166598	ENSG00000126890	ENSG00000245694	ENSG00000167658	ENSG00000134248	ENSG00000215845	ENSG00000115738	ENSG00000100664	ENSG00000060762
ENSG00000173457	ENSG00000099624	ENSG00000228716	ENSG00000177469	ENSG00000179271	ENSG00000054654	ENSG00000156467	ENSG00000176171	ENSG00000108107	ENSG00000245532	ENSG00000197451	ENSG00000198931	ENSG00000105258	ENSG00000111229	ENSG00000104903
ENSG00000169230	ENSG00000130429	ENSG00000224877	ENSG00000159335	ENSG00000149925	ENSG00000117632	ENSG00000008394	ENSG00000164096	ENSG00000166441	ENSG00000188343	ENSG00000105968	ENSG00000158417	ENSG00000167779	ENSG00000004779	ENSG00000077380
ENSG00000262814	ENSG00000031698	ENSG00000181218	ENSG00000173821	ENSG00000100300	ENSG00000165732	ENSG00000135480	ENSG00000141526	ENSG00000221983	ENSG00000188243	ENSG00000120963	ENSG00000198168	ENSG00000170421	ENSG00000156261	ENSG00000265972
ENSG00000198763	ENSG00000104980	ENSG00000126267	ENSG00000235162	ENSG00000118523	ENSG00000077380	ENSG00000125968	ENSG00000105810	ENSG00000065978	ENSG00000172965	ENSG00000137880	ENSG00000108518	ENSG00000124942	ENSG00000105669	ENSG00000175756
ENSG00000198886	ENSG00000071994	ENSG00000197756	ENSG00000204262	ENSG00000134333	ENSG00000163923	ENSG00000198074	ENSG00000118508	ENSG00000186468	ENSG00000148926	ENSG00000077152	ENSG00000130332	ENSG00000079462	ENSG00000169021	ENSG00000149485
NA	ENSG00000128609	ENSG00000146386	ENSG00000108846	ENSG00000120913	ENSG00000127616	ENSG00000105379	ENSG00000070087	ENSG00000133112	ENSG00000142871	ENSG00000262814	ENSG00000164919	ENSG00000213977	ENSG00000096384	ENSG00000099624
NA	ENSG00000060762	ENSG00000182670	ENSG00000187498	ENSG00000168653	ENSG00000120963	ENSG00000181019	ENSG00000176014	ENSG00000117318	ENSG00000137801	ENSG00000106355	ENSG00000079785	ENSG00000136068	ENSG00000102144	ENSG00000065548
NA	ENSG00000128524	ENSG00000114315	ENSG00000125148	ENSG00000150347	ENSG00000189403	ENSG00000151632	ENSG00000235162	ENSG00000145425	ENSG00000141753	ENSG00000140905	ENSG00000100911	ENSG00000103145	ENSG00000101608	ENSG00000154723
NA	ENSG00000104131	ENSG00000154380	ENSG00000072110	ENSG00000196141	ENSG00000167552	ENSG00000178127	ENSG00000177697	ENSG00000105640	ENSG00000139289	ENSG00000115758	ENSG00000065978	ENSG00000205542	ENSG00000120438	ENSG00000143158
NA	ENSG00000204392	ENSG00000132475	ENSG00000205544	ENSG00000181649	ENSG00000150991	ENSG00000104408	ENSG00000103187	ENSG00000163466	ENSG00000113328	ENSG00000147684	ENSG00000114391	ENSG00000125835	ENSG00000167900	ENSG00000147804
NA	ENSG00000185651	ENSG00000245532	ENSG00000150093	ENSG00000109861	ENSG00000112245	ENSG00000157992	ENSG00000116016	ENSG00000229117	ENSG00000142156	ENSG00000069482	ENSG00000106399	ENSG00000119986	ENSG00000169714	ENSG00000178104
NA	ENSG00000112667	ENSG00000172809	ENSG00000122786	ENSG00000213977	ENSG00000176014	ENSG00000093010	ENSG00000105825	ENSG00000138326	ENSG00000111640	ENSG00000141552	ENSG00000127616	ENSG00000142507	ENSG00000101361	ENSG00000170627
NA	ENSG00000118640	ENSG00000130255	ENSG00000085063	ENSG00000108821	ENSG00000198830	ENSG00000198431	ENSG00000187498	ENSG00000137154	ENSG00000189067	ENSG00000143320	ENSG00000152082	ENSG00000139211	ENSG00000204525	ENSG00000124802
NA	ENSG00000204387	ENSG00000090266	ENSG00000163931	ENSG00000159335	ENSG00000143621	ENSG00000205426	ENSG00000134871	ENSG00000163682	ENSG00000100644	ENSG00000198668	ENSG00000099783	ENSG00000109113	ENSG00000077152	ENSG00000031698
NA	ENSG00000006125	ENSG00000198804	ENSG00000111057	ENSG00000249992	ENSG00000233016	ENSG00000197956	ENSG00000196924	ENSG00000114942	ENSG00000167996	ENSG00000183010	ENSG00000136930	ENSG00000110321	ENSG00000181163	ENSG00000185651
NA	ENSG00000072274	ENSG00000130066	ENSG00000167601	ENSG00000125534	ENSG00000083457	ENSG00000105669	ENSG00000155366	ENSG00000124614	ENSG00000103145	ENSG00000006327	ENSG00000115268	ENSG00000159199	ENSG00000179958	ENSG00000116649
NA	ENSG00000130560	ENSG00000112514	ENSG00000167641	ENSG00000105974	ENSG00000232956	ENSG00000120742	ENSG00000137962	ENSG00000111348	ENSG00000112378	ENSG00000143153	ENSG00000114942	ENSG00000127920	ENSG00000116459	ENSG00000135821
NA	ENSG00000136167	ENSG00000166681	ENSG00000246705	ENSG00000146425	ENSG00000141682	ENSG00000176153	ENSG00000123989	ENSG00000164687	ENSG00000101439	ENSG00000125534	ENSG00000071082	ENSG00000089693	ENSG00000101182	ENSG00000100075
NA	ENSG00000233927	ENSG00000182154	ENSG00000026025	ENSG00000136240	ENSG00000198833	ENSG00000141526	ENSG00000131711	ENSG00000092621	ENSG00000163453	ENSG00000125968	ENSG00000112695	ENSG00000125968	ENSG00000109536	ENSG00000005249
NA	ENSG00000185608	ENSG00000124766	ENSG00000109113	ENSG00000140416	ENSG00000005249	ENSG00000189060	ENSG00000101335	ENSG00000100632	ENSG00000087086	ENSG00000074416	ENSG00000182004	ENSG00000143153	ENSG00000150991	ENSG00000266472
NA	ENSG00000131143	ENSG00000115268	ENSG00000213145	ENSG00000159228	ENSG00000071564	ENSG00000245532	ENSG00000222041	ENSG00000161016	ENSG00000104408	ENSG00000115457	ENSG00000196531	ENSG00000067167	ENSG00000005022	ENSG00000165678
NA	ENSG00000124172	ENSG00000152082	ENSG00000137331	ENSG00000163466	ENSG00000112081	ENSG00000106803	ENSG00000105974	ENSG00000167283	ENSG00000105404	ENSG00000108448	ENSG00000122406	ENSG00000182718	ENSG00000180817	ENSG00000180992
NA	ENSG00000130770	ENSG00000108298	ENSG00000197747	ENSG00000105669	ENSG00000099622	ENSG00000178105	ENSG00000044574	ENSG00000119335	ENSG00000100097	ENSG00000163993	ENSG00000127184	ENSG00000167641	ENSG00000168275	ENSG00000249196
NA	ENSG00000154723	ENSG00000198918	ENSG00000105373	ENSG00000072110	ENSG00000145782	ENSG00000134248	ENSG00000119632	ENSG00000187109	ENSG00000035862	ENSG00000067064	ENSG00000189403	ENSG00000182600	ENSG00000142168	ENSG00000096384
NA	ENSG00000136732	ENSG00000180992	ENSG00000122378	ENSG00000198832	ENSG00000088205	ENSG00000173812	ENSG00000154734	ENSG00000089157	ENSG00000104529	ENSG00000159199	ENSG00000242485	ENSG00000013588	ENSG00000213719	ENSG00000125356
NA	ENSG00000140264	ENSG00000169567	ENSG00000133142	ENSG00000164096	ENSG00000120265	ENSG00000067225	ENSG00000143158	ENSG00000107833	ENSG00000152234	ENSG00000100526	ENSG00000174748	ENSG00000170291	ENSG00000197345	ENSG00000167641
NA	ENSG00000156467	ENSG00000177606	ENSG00000149591	ENSG00000107984	ENSG00000092621	ENSG00000117592	ENSG00000105971	ENSG00000149273	ENSG00000142173	ENSG00000175768	ENSG00000134825	ENSG00000168003	ENSG00000099783	ENSG00000164405
NA	ENSG00000079785	ENSG00000131174	ENSG00000105193	ENSG00000074800	ENSG00000103018	ENSG00000089327	ENSG00000196937	ENSG00000051523	ENSG00000133112	ENSG00000106399	ENSG00000145425	ENSG00000108561	ENSG00000184752	ENSG00000090266
NA	ENSG00000109475	ENSG00000182774	ENSG00000124942	ENSG00000166710	ENSG00000006125	ENSG00000125148	ENSG00000198467	ENSG00000164919	ENSG00000156508	ENSG00000197061	ENSG00000166582	ENSG00000126267	ENSG00000115233	ENSG00000088205
NA	ENSG00000127184	ENSG00000160213	ENSG00000105404	ENSG00000089693	ENSG00000240065	ENSG00000170421	ENSG00000176697	NA	ENSG00000196923	ENSG00000099901	ENSG00000177954	ENSG00000170043	ENSG00000115053	ENSG00000241837
NA	ENSG00000144713	ENSG00000063177	ENSG00000076554	ENSG00000142089	ENSG00000122565	ENSG00000065518	ENSG00000178980	NA	ENSG00000026025	ENSG00000137331	ENSG00000179271	ENSG00000141552	ENSG00000108561	ENSG00000170860
NA	ENSG00000186395	ENSG00000141552	ENSG00000241343	ENSG00000002586	ENSG00000099956	ENSG00000029993	ENSG00000154380	NA	ENSG00000166741	ENSG00000265241	ENSG00000196262	ENSG00000102007	ENSG00000239672	ENSG00000204392
NA	ENSG00000170860	ENSG00000136942	ENSG00000108107	ENSG00000065534	ENSG00000147669	ENSG00000124882	ENSG00000204262	NA	ENSG00000072110	ENSG00000134202	NA	ENSG00000154277	ENSG00000067225	ENSG00000132780
NA	ENSG00000112514	ENSG00000074071	ENSG00000075624	ENSG00000142507	ENSG00000124882	ENSG00000142089	ENSG00000162545	NA	ENSG00000233016	ENSG00000173821	NA	ENSG00000113732	ENSG00000116717	ENSG00000166501
NA	ENSG00000116251	ENSG00000125743	ENSG00000187193	ENSG00000177469	ENSG00000100644	ENSG00000198959	ENSG00000164713	NA	ENSG00000107796	ENSG00000100664	NA	ENSG00000112245	ENSG00000051523	ENSG00000131174
NA	ENSG00000145592	ENSG00000166582	ENSG00000108448	ENSG00000185222	ENSG00000170291	ENSG00000142657	ENSG00000143774	NA	ENSG00000228474	ENSG00000103534	NA	ENSG00000130066	ENSG00000134333	ENSG00000143977
NA	ENSG00000164405	ENSG00000127540	ENSG00000034510	ENSG00000178127	ENSG00000031698	ENSG00000196139	ENSG00000168542	NA	ENSG00000177410	ENSG00000100142	NA	ENSG00000262814	ENSG00000143436	ENSG00000120438
NA	ENSG00000144485	ENSG00000142937	ENSG00000103257	ENSG00000164692	ENSG00000154380	ENSG00000147676	ENSG00000168899	NA	ENSG00000167460	ENSG00000119705	NA	ENSG00000115541	ENSG00000117410	ENSG00000138668
NA	ENSG00000104549	ENSG00000119969	ENSG00000026508	ENSG00000198668	ENSG00000070081	ENSG00000206503	ENSG00000167552	NA	ENSG00000185088	ENSG00000124795	NA	ENSG00000130208	ENSG00000111669	ENSG00000119403
NA	ENSG00000188846	ENSG00000089009	ENSG00000243147	ENSG00000131981	ENSG00000099783	ENSG00000109814	ENSG00000115963	NA	ENSG00000119986	ENSG00000272398	NA	ENSG00000173113	ENSG00000074071	ENSG00000142864
NA	ENSG00000137309	ENSG00000164405	ENSG00000174444	ENSG00000177697	ENSG00000122566	ENSG00000143436	ENSG00000173221	NA	ENSG00000176788	ENSG00000103260	NA	ENSG00000150687	ENSG00000188229	ENSG00000146701
NA	ENSG00000231500	ENSG00000141759	ENSG00000168028	ENSG00000101182	ENSG00000136527	ENSG00000172183	ENSG00000198363	NA	ENSG00000140545	ENSG00000266472	NA	ENSG00000198363	ENSG00000117632	ENSG00000183010
NA	ENSG00000060982	ENSG00000173915	ENSG00000105372	ENSG00000163191	ENSG00000070214	ENSG00000119986	ENSG00000141753	NA	ENSG00000176171	ENSG00000198363	NA	ENSG00000122378	ENSG00000067064	ENSG00000234722
NA	ENSG00000142937	ENSG00000125356	ENSG00000182718	ENSG00000112514	ENSG00000204287	ENSG00000116285	ENSG00000122786	NA	ENSG00000115414	ENSG00000188290	NA	ENSG00000136238	ENSG00000079459	ENSG00000228716
NA	ENSG00000137880	ENSG00000105258	ENSG00000175390	ENSG00000132432	ENSG00000005810	ENSG00000005022	ENSG00000159176	NA	ENSG00000134202	ENSG00000233276	NA	ENSG00000102804	ENSG00000125835	ENSG00000242485
NA	ENSG00000187837	ENSG00000198899	ENSG00000146674	ENSG00000099341	ENSG00000150753	ENSG00000130303	ENSG00000142227	NA	ENSG00000140612	ENSG00000245694	NA	ENSG00000105193	ENSG00000106399	ENSG00000196683
NA	ENSG00000196683	ENSG00000241685	ENSG00000161970	ENSG00000184009	ENSG00000113328	ENSG00000132432	ENSG00000149591	NA	ENSG00000131016	ENSG00000167088	NA	ENSG00000105974	ENSG00000102054	ENSG00000227706
NA	ENSG00000205581	ENSG00000148303	ENSG00000075415	ENSG00000128595	ENSG00000168275	ENSG00000204525	ENSG00000198832	NA	ENSG00000149591	ENSG00000130429	NA	ENSG00000175567	ENSG00000128609	ENSG00000135940
NA	ENSG00000110492	ENSG00000128524	ENSG00000128739	ENSG00000034510	ENSG00000147649	ENSG00000143575	ENSG00000143549	NA	ENSG00000154277	ENSG00000100138	NA	ENSG00000111669	ENSG00000152795	ENSG00000099800
NA	NA	ENSG00000269293	ENSG00000158710	ENSG00000084623	ENSG00000101057	ENSG00000143106	ENSG00000163466	NA	ENSG00000140416	ENSG00000076554	NA	ENSG00000125356	ENSG00000145220	ENSG00000099194
NA	NA	ENSG00000116288	ENSG00000163171	ENSG00000177606	NA	ENSG00000118640	ENSG00000107796	NA	ENSG00000189043	ENSG00000004779	NA	ENSG00000119705	ENSG00000124767	ENSG00000167645
NA	NA	ENSG00000120437	ENSG00000054148	ENSG00000044574	NA	ENSG00000171421	ENSG00000265972	NA	ENSG00000206503	ENSG00000099800	NA	ENSG00000183011	ENSG00000152234	ENSG00000178741
NA	NA	ENSG00000113387	ENSG00000117318	ENSG00000105404	NA	ENSG00000185215	ENSG00000132432	NA	ENSG00000161011	ENSG00000165283	NA	ENSG00000135390	ENSG00000172115	ENSG00000156261
NA	NA	ENSG00000143420	ENSG00000089327	ENSG00000113558	NA	ENSG00000134333	ENSG00000169715	NA	ENSG00000255302	ENSG00000118418	NA	ENSG00000023909	ENSG00000088205	ENSG00000198695
NA	NA	ENSG00000145592	ENSG00000163584	ENSG00000161960	NA	ENSG00000166710	ENSG00000095752	NA	ENSG00000124766	ENSG00000173141	NA	ENSG00000130402	ENSG00000111716	ENSG00000124172
NA	NA	ENSG00000229117	ENSG00000182752	ENSG00000115738	NA	ENSG00000167815	ENSG00000102265	NA	ENSG00000163171	ENSG00000241685	NA	ENSG00000108518	ENSG00000100632	ENSG00000177700
NA	NA	ENSG00000167815	ENSG00000169100	ENSG00000074416	NA	ENSG00000266472	ENSG00000181649	NA	ENSG00000102265	ENSG00000093010	NA	ENSG00000117318	ENSG00000135046	ENSG00000099901
NA	NA	ENSG00000162244	ENSG00000146374	ENSG00000233276	NA	ENSG00000167642	ENSG00000163017	NA	ENSG00000118508	ENSG00000164032	NA	ENSG00000163584	ENSG00000131153	ENSG00000138385
NA	NA	ENSG00000134419	ENSG00000105048	ENSG00000117632	NA	ENSG00000100300	ENSG00000182287	NA	ENSG00000133142	ENSG00000230989	NA	ENSG00000103187	ENSG00000149925	ENSG00000169750
NA	NA	ENSG00000124762	ENSG00000105202	ENSG00000105254	NA	ENSG00000265972	ENSG00000146425	NA	ENSG00000204525	ENSG00000131050	NA	ENSG00000239672	ENSG00000164611	ENSG00000182004
NA	NA	ENSG00000105677	ENSG00000115963	ENSG00000204387	NA	ENSG00000135404	ENSG00000112378	NA	ENSG00000175183	ENSG00000198176	NA	ENSG00000162545	ENSG00000171345	ENSG00000186395
NA	NA	ENSG00000133142	ENSG00000134590	ENSG00000176788	NA	ENSG00000163931	ENSG00000198959	NA	ENSG00000204628	ENSG00000224877	NA	ENSG00000197956	ENSG00000170515	ENSG00000168653
NA	NA	ENSG00000241837	ENSG00000205542	ENSG00000185201	NA	ENSG00000111640	ENSG00000006327	NA	ENSG00000251562	ENSG00000172115	NA	ENSG00000197747	ENSG00000198668	ENSG00000204435
NA	NA	ENSG00000169100	ENSG00000162545	ENSG00000221869	NA	ENSG00000113558	ENSG00000188643	NA	ENSG00000169504	ENSG00000161249	NA	ENSG00000106399	ENSG00000177156	ENSG00000069482
NA	NA	ENSG00000115738	ENSG00000178982	ENSG00000125148	NA	ENSG00000074842	ENSG00000167460	NA	ENSG00000233276	ENSG00000166582	NA	ENSG00000169100	ENSG00000206503	ENSG00000180817
NA	NA	NA	ENSG00000100097	ENSG00000118816	NA	ENSG00000169429	ENSG00000175550	NA	ENSG00000133639	ENSG00000143256	NA	ENSG00000179862	ENSG00000241837	ENSG00000214194
NA	NA	NA	ENSG00000205362	ENSG00000189403	NA	ENSG00000165637	ENSG00000102172	NA	ENSG00000169100	ENSG00000135047	NA	ENSG00000183978	ENSG00000173812	ENSG00000250479
NA	NA	NA	ENSG00000105974	ENSG00000136930	NA	ENSG00000090013	ENSG00000130402	NA	ENSG00000110492	ENSG00000120675	NA	ENSG00000108953	ENSG00000159140	ENSG00000060982
NA	NA	NA	ENSG00000006327	ENSG00000124942	NA	ENSG00000109321	ENSG00000148926	NA	ENSG00000105974	ENSG00000204392	NA	NA	ENSG00000123416	ENSG00000197061
NA	NA	NA	ENSG00000103202	ENSG00000065518	NA	ENSG00000145494	ENSG00000140416	NA	ENSG00000171223	ENSG00000180992	NA	NA	ENSG00000154518	ENSG00000084207
NA	NA	NA	NA	ENSG00000158710	NA	ENSG00000116459	ENSG00000026025	NA	ENSG00000187608	ENSG00000172216	NA	NA	ENSG00000178127	ENSG00000170906
NA	NA	NA	NA	ENSG00000119632	NA	ENSG00000215845	ENSG00000134333	NA	ENSG00000120885	ENSG00000169230	NA	NA	ENSG00000031698	ENSG00000130332
NA	NA	NA	NA	ENSG00000173457	NA	ENSG00000146374	ENSG00000166598	NA	ENSG00000150991	ENSG00000120742	NA	NA	ENSG00000178982	ENSG00000178982
NA	NA	NA	NA	ENSG00000166923	NA	ENSG00000101608	ENSG00000150687	NA	ENSG00000196924	ENSG00000139343	NA	NA	ENSG00000154277	ENSG00000006125
NA	NA	NA	NA	ENSG00000100345	NA	ENSG00000115756	ENSG00000164932	NA	ENSG00000112514	ENSG00000118508	NA	NA	ENSG00000117399	ENSG00000147684
NA	NA	NA	NA	ENSG00000241685	NA	ENSG00000136240	ENSG00000272047	NA	ENSG00000109113	ENSG00000101361	NA	NA	ENSG00000116560	ENSG00000079462
NA	NA	NA	NA	ENSG00000111640	NA	ENSG00000143621	ENSG00000182718	NA	ENSG00000198755	ENSG00000213145	NA	NA	ENSG00000160789	ENSG00000110955
NA	NA	NA	NA	ENSG00000162545	NA	ENSG00000102804	ENSG00000102144	NA	ENSG00000060982	ENSG00000160932	NA	NA	ENSG00000165732	ENSG00000119335
NA	NA	NA	NA	ENSG00000124562	NA	ENSG00000137710	ENSG00000189171	NA	ENSG00000198431	ENSG00000187134	NA	NA	ENSG00000161547	ENSG00000187840
NA	NA	NA	NA	ENSG00000105971	NA	ENSG00000160211	ENSG00000067167	NA	ENSG00000120690	ENSG00000189171	NA	NA	ENSG00000255302	ENSG00000185608
NA	NA	NA	NA	ENSG00000277443	NA	ENSG00000112245	ENSG00000213977	NA	ENSG00000128595	ENSG00000155368	NA	NA	ENSG00000147123	ENSG00000099783
NA	NA	NA	NA	ENSG00000131711	NA	ENSG00000196937	ENSG00000113732	NA	ENSG00000197956	ENSG00000103202	NA	NA	ENSG00000178741	ENSG00000112667
NA	NA	NA	NA	ENSG00000189171	NA	ENSG00000165678	ENSG00000075624	NA	ENSG00000131981	ENSG00000139289	NA	NA	ENSG00000111775	NA
NA	NA	NA	NA	ENSG00000115461	NA	ENSG00000108846	ENSG00000245532	NA	ENSG00000105825	ENSG00000166228	NA	NA	ENSG00000111057	NA
NA	NA	NA	NA	ENSG00000175130	NA	ENSG00000109971	ENSG00000115641	NA	ENSG00000100300	ENSG00000083457	NA	NA	ENSG00000142864	NA
NA	NA	NA	NA	ENSG00000168899	NA	ENSG00000118680	ENSG00000236824	NA	ENSG00000142669	ENSG00000145220	NA	NA	ENSG00000136238	NA
NA	NA	NA	NA	ENSG00000142156	NA	ENSG00000167996	ENSG00000042753	NA	ENSG00000092841	ENSG00000205426	NA	NA	ENSG00000116288	NA
NA	NA	NA	NA	ENSG00000008018	NA	ENSG00000169715	ENSG00000116649	NA	ENSG00000131143	ENSG00000249915	NA	NA	ENSG00000065518	NA
NA	NA	NA	NA	ENSG00000070087	NA	ENSG00000044574	ENSG00000134363	NA	ENSG00000156467	ENSG00000173267	NA	NA	ENSG00000092820	NA
NA	NA	NA	NA	ENSG00000108518	NA	ENSG00000147604	ENSG00000136068	NA	ENSG00000105373	ENSG00000163191	NA	NA	ENSG00000147684	NA
NA	NA	NA	NA	ENSG00000133142	NA	ENSG00000164919	ENSG00000138434	NA	ENSG00000100316	ENSG00000159228	NA	NA	ENSG00000173113	NA
NA	NA	NA	NA	ENSG00000067225	NA	ENSG00000189067	ENSG00000160789	NA	ENSG00000221983	ENSG00000070087	NA	NA	ENSG00000103018	NA
NA	NA	NA	NA	ENSG00000102144	NA	ENSG00000122406	ENSG00000117592	NA	ENSG00000092621	NA	NA	NA	ENSG00000181885	NA
NA	NA	NA	NA	ENSG00000172965	NA	ENSG00000133639	ENSG00000163584	NA	ENSG00000117525	NA	NA	NA	ENSG00000132963	NA
NA	NA	NA	NA	ENSG00000106803	NA	ENSG00000156261	ENSG00000198833	NA	ENSG00000183087	NA	NA	NA	ENSG00000105254	NA
NA	NA	NA	NA	ENSG00000113732	NA	ENSG00000114315	ENSG00000120708	NA	ENSG00000166710	NA	NA	NA	ENSG00000170421	NA
NA	NA	NA	NA	ENSG00000214548	NA	ENSG00000166741	ENSG00000074842	NA	ENSG00000184009	NA	NA	NA	ENSG00000113387	NA
NA	NA	NA	NA	ENSG00000197747	NA	ENSG00000161249	ENSG00000163453	NA	ENSG00000185650	NA	NA	NA	ENSG00000138668	NA
NA	NA	NA	NA	ENSG00000197956	NA	ENSG00000159228	ENSG00000177700	NA	NA	NA	NA	NA	ENSG00000090013	NA
NA	NA	NA	NA	ENSG00000196924	NA	ENSG00000075415	ENSG00000160932	NA	NA	NA	NA	NA	ENSG00000099956	NA
NA	NA	NA	NA	ENSG00000042753	NA	ENSG00000143570	ENSG00000100097	NA	NA	NA	NA	NA	ENSG00000136527	NA
NA	NA	NA	NA	ENSG00000139289	NA	ENSG00000065809	ENSG00000169908	NA	NA	NA	NA	NA	ENSG00000102030	NA
NA	NA	NA	NA	ENSG00000160932	NA	ENSG00000172216	ENSG00000141759	NA	NA	NA	NA	NA	ENSG00000133226	NA
NA	NA	NA	NA	ENSG00000182054	NA	ENSG00000123349	ENSG00000002586	NA	NA	NA	NA	NA	ENSG00000143933	NA
NA	NA	NA	NA	ENSG00000116030	NA	ENSG00000272398	ENSG00000188243	NA	NA	NA	NA	NA	ENSG00000164687	NA
NA	NA	NA	NA	ENSG00000132475	NA	ENSG00000182718	ENSG00000120129	NA	NA	NA	NA	NA	ENSG00000102309	NA
NA	NA	NA	NA	ENSG00000277791	NA	ENSG00000101439	ENSG00000135404	NA	NA	NA	NA	NA	ENSG00000134057	NA
NA	NA	NA	NA	ENSG00000084207	NA	ENSG00000117450	ENSG00000185222	NA	NA	NA	NA	NA	ENSG00000233016	NA
NA	NA	NA	NA	ENSG00000170043	NA	ENSG00000164713	ENSG00000101608	NA	NA	NA	NA	NA	ENSG00000130770	NA
NA	NA	NA	NA	ENSG00000143933	NA	ENSG00000070081	ENSG00000172428	NA	NA	NA	NA	NA	ENSG00000143549	NA
NA	NA	NA	NA	ENSG00000125968	NA	ENSG00000130429	NA	NA	NA	NA	NA	NA	ENSG00000134202	NA
NA	NA	NA	NA	ENSG00000179218	NA	ENSG00000150687	NA	NA	NA	NA	NA	NA	ENSG00000143401	NA
NA	NA	NA	NA	ENSG00000169908	NA	ENSG00000156482	NA	NA	NA	NA	NA	NA	ENSG00000099901	NA
NA	NA	NA	NA	ENSG00000132507	NA	ENSG00000168209	NA	NA	NA	NA	NA	NA	ENSG00000185043	NA
NA	NA	NA	NA	ENSG00000115310	NA	ENSG00000171223	NA	NA	NA	NA	NA	NA	ENSG00000074842	NA
NA	NA	NA	NA	ENSG00000150093	NA	ENSG00000148671	NA	NA	NA	NA	NA	NA	ENSG00000187608	NA
NA	NA	NA	NA	ENSG00000185088	NA	ENSG00000150093	NA	NA	NA	NA	NA	NA	ENSG00000113810	NA
NA	NA	NA	NA	ENSG00000008394	NA	ENSG00000156411	NA	NA	NA	NA	NA	NA	ENSG00000135404	NA
NA	NA	NA	NA	ENSG00000115875	NA	ENSG00000104529	NA	NA	NA	NA	NA	NA	ENSG00000179218	NA
NA	NA	NA	NA	ENSG00000126457	NA	ENSG00000205544	NA	NA	NA	NA	NA	NA	ENSG00000234745	NA
NA	NA	NA	NA	ENSG00000123416	NA	ENSG00000076554	NA	NA	NA	NA	NA	NA	ENSG00000109472	NA
NA	NA	NA	NA	ENSG00000102007	NA	ENSG00000183648	NA	NA	NA	NA	NA	NA	ENSG00000167553	NA
NA	NA	NA	NA	ENSG00000165916	NA	ENSG00000175315	NA	NA	NA	NA	NA	NA	ENSG00000179271	NA
NA	NA	NA	NA	ENSG00000112081	NA	ENSG00000198668	NA	NA	NA	NA	NA	NA	ENSG00000145833	NA
NA	NA	NA	NA	ENSG00000204525	NA	ENSG00000213145	NA	NA	NA	NA	NA	NA	ENSG00000204435	NA
NA	NA	NA	NA	ENSG00000115963	NA	ENSG00000155366	NA	NA	NA	NA	NA	NA	ENSG00000158710	NA
NA	NA	NA	NA	ENSG00000205542	NA	ENSG00000070214	NA	NA	NA	NA	NA	NA	ENSG00000109861	NA
NA	NA	NA	NA	ENSG00000099622	NA	ENSG00000233276	NA	NA	NA	NA	NA	NA	ENSG00000075415	NA
NA	NA	NA	NA	ENSG00000143256	NA	ENSG00000092010	NA	NA	NA	NA	NA	NA	ENSG00000126088	NA
NA	NA	NA	NA	ENSG00000108691	NA	ENSG00000180817	NA	NA	NA	NA	NA	NA	ENSG00000177606	NA
NA	NA	NA	NA	ENSG00000175602	NA	ENSG00000119632	NA	NA	NA	NA	NA	NA	ENSG00000159228	NA
NA	NA	NA	NA	ENSG00000134590	NA	ENSG00000145741	NA	NA	NA	NA	NA	NA	ENSG00000135047	NA
NA	NA	NA	NA	ENSG00000113140	NA	ENSG00000167644	NA	NA	NA	NA	NA	NA	ENSG00000189403	NA
NA	NA	NA	NA	ENSG00000185651	NA	ENSG00000230989	NA	NA	NA	NA	NA	NA	ENSG00000128951	NA
NA	NA	NA	NA	ENSG00000146674	NA	ENSG00000265241	NA	NA	NA	NA	NA	NA	ENSG00000182718	NA
NA	NA	NA	NA	ENSG00000120129	NA	ENSG00000138495	NA	NA	NA	NA	NA	NA	ENSG00000262814	NA
NA	NA	NA	NA	ENSG00000198830	NA	ENSG00000177410	NA	NA	NA	NA	NA	NA	ENSG00000189159	NA
NA	NA	NA	NA	ENSG00000166681	NA	ENSG00000255302	NA	NA	NA	NA	NA	NA	ENSG00000093010	NA
NA	NA	NA	NA	ENSG00000065809	NA	ENSG00000196154	NA	NA	NA	NA	NA	NA	ENSG00000143570	NA
NA	NA	NA	NA	ENSG00000163430	NA	ENSG00000185222	NA	NA	NA	NA	NA	NA	ENSG00000204574	NA
NA	NA	NA	NA	ENSG00000137309	NA	NA	NA	NA	NA	NA	NA	NA	ENSG00000183010	NA
NA	NA	NA	NA	ENSG00000143742	NA	NA	NA	NA	NA	NA	NA	NA	ENSG00000029993	NA
NA	NA	NA	NA	NA	NA	NA	NA	NA	NA	NA	NA	NA	ENSG00000060762	NA
NA	NA	NA	NA	NA	NA	NA	NA	NA	NA	NA	NA	NA	ENSG00000100219	NA
NA	NA	NA	NA	NA	NA	NA	NA	NA	NA	NA	NA	NA	ENSG00000167969	NA
NA	NA	NA	NA	NA	NA	NA	NA	NA	NA	NA	NA	NA	ENSG00000181019	NA
NA	NA	NA	NA	NA	NA	NA	NA	NA	NA	NA	NA	NA	ENSG00000109255	NA
NA	NA	NA	NA	NA	NA	NA	NA	NA	NA	NA	NA	NA	ENSG00000167552	NA
NA	NA	NA	NA	NA	NA	NA	NA	NA	NA	NA	NA	NA	ENSG00000171421	NA
NA	NA	NA	NA	NA	NA	NA	NA	NA	NA	NA	NA	NA	ENSG00000182481	NA
NA	NA	NA	NA	NA	NA	NA	NA	NA	NA	NA	NA	NA	ENSG00000115286	NA
NA	NA	NA	NA	NA	NA	NA	NA	NA	NA	NA	NA	NA	ENSG00000119705	NA
NA	NA	NA	NA	NA	NA	NA	NA	NA	NA	NA	NA	NA	ENSG00000112514	NA
NA	NA	NA	NA	NA	NA	NA	NA	NA	NA	NA	NA	NA	ENSG00000176890	NA
NA	NA	NA	NA	NA	NA	NA	NA	NA	NA	NA	NA	NA	ENSG00000167088	NA
NA	NA	NA	NA	NA	NA	NA	NA	NA	NA	NA	NA	NA	ENSG00000163931	NA
NA	NA	NA	NA	NA	NA	NA	NA	NA	NA	NA	NA	NA	ENSG00000075624	NA
NA	NA	NA	NA	NA	NA	NA	NA	NA	NA	NA	NA	NA	ENSG00000181218	NA
NA	NA	NA	NA	NA	NA	NA	NA	NA	NA	NA	NA	NA	ENSG00000092010	NA
NA	NA	NA	NA	NA	NA	NA	NA	NA	NA	NA	NA	NA	ENSG00000107833	NA
NA	NA	NA	NA	NA	NA	NA	NA	NA	NA	NA	NA	NA	ENSG00000023909	NA
NA	NA	NA	NA	NA	NA	NA	NA	NA	NA	NA	NA	NA	ENSG00000089685	NA
NA	NA	NA	NA	NA	NA	NA	NA	NA	NA	NA	NA	NA	ENSG00000175130	NA
NA	NA	NA	NA	NA	NA	NA	NA	NA	NA	NA	NA	NA	ENSG00000234545	NA
NA	NA	NA	NA	NA	NA	NA	NA	NA	NA	NA	NA	NA	ENSG00000196230	NA
NA	NA	NA	NA	NA	NA	NA	NA	NA	NA	NA	NA	NA	ENSG00000069275	NA
NA	NA	NA	NA	NA	NA	NA	NA	NA	NA	NA	NA	NA	ENSG00000120885	NA

## Sheet: S1b
Batch 1 correlation
	Batch1_Factor6	Batch1_Factor9	Batch1_Factor14	Batch1_Factor1	Batch1_Factor11	Batch1_Factor3	Batch1_Factor8	Batch1_Factor4	Batch1_Factor13	Batch1_Factor7	Batch1_Factor12	Batch1_Factor5	Batch1_Factor15	Batch1_Factor2	Batch1_Factor10
Batch1_Factor6	1	0.668137427434729	0.167775181400514	0.101111696446729	0.203970017679137	-0.0043028341028484	-0.240079502785949	-0.0719845729922526	-0.290543020726077	-0.150927512522854	-0.0186510215457528	-0.367768238601035	-0.188193736999297	-0.254333353822755	-0.275139437172482
Batch1_Factor9	0.668137427434729	1	0.154683416217728	0.0459879985900993	0.247032998728255	0.0521310153937672	-0.104604948201427	0.0569264494078364	-0.329515706115538	-0.167096704960695	-0.137633546724828	-0.333046122375384	-0.183054070918478	-0.318608834278173	-0.342077816046202
Batch1_Factor14	0.167775181400514	0.154683416217728	1	0.144872368080581	0.186758001335474	-0.271783037179452	-0.118107079711091	-0.031889416689088	-0.104953625524819	-0.122481744181486	-0.00176175806472423	-0.342528790930189	-0.11412999416546	-0.201669733037088	-0.284402913989234
Batch1_Factor1	0.101111696446729	0.0459879985900993	0.144872368080581	1	0.468172953318684	-0.237110368128235	-0.221913481473578	-0.111789031744121	-0.136255560039857	-0.0201020586132291	0.029679144340823	-0.310106464517273	-0.207088728696074	-0.212244334449239	-0.192252999741358
Batch1_Factor11	0.203970017679137	0.247032998728255	0.186758001335474	0.468172953318684	1	-0.0945062966096079	0.0585526235931513	-0.155662261964439	-0.325864897557122	-0.250583315329652	-0.0983750523873016	-0.362544645590405	-0.165950061401192	-0.211200653063688	-0.239480087325705
Batch1_Factor3	-0.0043028341028484	0.0521310153937672	-0.271783037179452	-0.237110368128235	-0.0945062966096079	1	0.404471928941835	0.0921510369734636	0.259662175184526	-0.286552110528542	-0.260431015860485	-0.161972293535539	-0.216213578905533	-0.233133221671121	-0.133701051974081
Batch1_Factor8	-0.240079502785949	-0.104604948201427	-0.118107079711091	-0.221913481473578	0.0585526235931513	0.404471928941835	1	-0.131655007283647	-0.0117588121605618	-0.158808500140618	-0.290724433515732	-0.0843442849848308	-0.0588008521508885	-0.14098702027943	-0.0551989772174215
Batch1_Factor4	-0.0719845729922526	0.0569264494078364	-0.031889416689088	-0.111789031744121	-0.155662261964439	0.0921510369734636	-0.131655007283647	1	0.250708251347855	-0.036076363292646	-0.248037544979139	-0.0439361236200316	-0.169017615859845	-0.141908560174491	-0.203061232143871
Batch1_Factor13	-0.290543020726077	-0.329515706115538	-0.104953625524819	-0.136255560039857	-0.325864897557122	0.259662175184526	-0.0117588121605618	0.250708251347855	1	-0.19083780381335	-0.134390763222199	0.0678458830173573	-0.185239087633819	-0.0808807921566192	-0.0453757531423471
Batch1_Factor7	-0.150927512522854	-0.167096704960695	-0.122481744181486	-0.0201020586132291	-0.250583315329652	-0.286552110528542	-0.158808500140618	-0.036076363292646	-0.19083780381335	1	0.0671002939554107	0.0294904305686749	-0.0902753543552399	0.0789354922638673	0.0868284816362545
Batch1_Factor12	-0.0186510215457528	-0.137633546724828	-0.00176175806472423	0.029679144340823	-0.0983750523873016	-0.260431015860485	-0.290724433515732	-0.248037544979139	-0.134390763222199	0.0671002939554107	1	-0.0482469303399899	-0.0878385183444286	0.0897683162911565	0.047192787659373
Batch1_Factor5	-0.367768238601035	-0.333046122375384	-0.342528790930189	-0.310106464517273	-0.362544645590405	-0.161972293535539	-0.0843442849848308	-0.0439361236200316	0.0678458830173573	0.0294904305686749	-0.0482469303399899	1	0.616122741772606	0.155204936118281	0.207036765642114
Batch1_Factor15	-0.188193736999297	-0.183054070918478	-0.11412999416546	-0.207088728696074	-0.165950061401192	-0.216213578905533	-0.0588008521508885	-0.169017615859845	-0.185239087633819	-0.0902753543552399	-0.0878385183444286	0.616122741772606	1	0.0693579904294348	0.106417645998462
Batch1_Factor2	-0.254333353822755	-0.318608834278173	-0.201669733037088	-0.212244334449239	-0.211200653063688	-0.233133221671121	-0.14098702027943	-0.141908560174491	-0.0808807921566192	0.0789354922638673	0.0897683162911565	0.155204936118281	0.0693579904294348	1	0.269842588266299
Batch1_Factor10	-0.275139437172482	-0.342077816046202	-0.284402913989234	-0.192252999741358	-0.239480087325705	-0.133701051974081	-0.0551989772174215	-0.203061232143871	-0.0453757531423471	0.0868284816362545	0.047192787659373	0.207036765642114	0.106417645998462	0.269842588266299	1
Batch 2 correlation
	Batch2_Factor6	Batch2_Factor9	Batch2_Factor14	Batch2_Factor1	Batch2_Factor11	Batch2_Factor3	Batch2_Factor8	Batch2_Factor4	Batch2_Factor13	Batch2_Factor7	Batch2_Factor12	Batch2_Factor5	Batch2_Factor15	Batch2_Factor2	Batch2_Factor10
Batch2_Factor6	1	0.683629311607361	0.185161030786341	0.114747116017758	0.224407475715314	-0.00496820590408669	-0.263562435456224	-0.0303251550014984	-0.274570129043767	-0.157503700944188	-0.0196404856906316	-0.374193678961433	-0.218674224550597	-0.276351298098133	-0.306285906578065
Batch2_Factor9	0.683629311607361	1	0.194940196605876	0.0578868899862732	0.292312028957487	0.0540711110805285	-0.154482405997049	0.121277179051834	-0.302118630652165	-0.220491472744743	-0.129286221120144	-0.332201108021817	-0.209726183896475	-0.344944279758191	-0.399816323785818
Batch2_Factor14	0.185161030786341	0.194940196605876	1	0.161006419499057	0.197217760759123	-0.248593280582798	-0.121076767460073	0.0129333819334779	-0.0764913023945748	-0.141754896745802	-0.0204534723951876	-0.364857517215945	-0.145551272001045	-0.22996116372066	-0.310433343244255
Batch2_Factor1	0.114747116017758	0.0578868899862732	0.161006419499057	1	0.447933439209669	-0.238726226415907	-0.200438132696456	-0.0994840792552845	-0.143673004527392	0.0121590765462498	0.0129967835332623	-0.319834621982558	-0.220221040775695	-0.215391646536162	-0.195448965253992
Batch2_Factor11	0.224407475715314	0.292312028957487	0.197217760759123	0.447933439209669	1	-0.0747795987091551	0.0775527397171145	-0.109251413228296	-0.325807309471185	-0.211841116087503	-0.142362195241401	-0.386940194711031	-0.191763205348661	-0.230475538945478	-0.275439246015565
Batch2_Factor3	-0.00496820590408669	0.0540711110805285	-0.248593280582798	-0.238726226415907	-0.0747795987091551	1	0.384466145339659	0.081073360571333	0.267742372481324	-0.348612521411813	-0.235421656329523	-0.148717796391442	-0.195307420921515	-0.237609867539573	-0.142497303360694
Batch2_Factor8	-0.263562435456224	-0.154482405997049	-0.121076767460073	-0.200438132696456	0.0775527397171145	0.384466145339659	1	-0.186612356348208	-0.0432780860632224	-0.113502606507198	-0.302144636697384	-0.0945499646397116	-0.0180772028035615	-0.0914996145237977	-0.0192159880252018
Batch2_Factor4	-0.0303251550014984	0.121277179051834	0.0129333819334779	-0.0994840792552845	-0.109251413228296	0.081073360571333	-0.186612356348208	1	0.246504553978852	-0.164389753692916	-0.192077108852675	-0.0318898201336363	-0.159522059925111	-0.177836348786149	-0.254169988165857
Batch2_Factor13	-0.274570129043767	-0.302118630652165	-0.0764913023945748	-0.143673004527392	-0.325807309471185	0.267742372481324	-0.0432780860632224	0.246504553978852	1	-0.237133560927867	-0.082077469913674	0.0843674400825169	-0.196501714868716	-0.114021579095149	-0.0781679286955665
Batch2_Factor7	-0.157503700944188	-0.220491472744743	-0.141754896745802	0.0121590765462498	-0.211841116087503	-0.348612521411813	-0.113502606507198	-0.164389753692916	-0.237133560927867	1	0.113983248040073	0.0272163665688512	-0.0369872407616194	0.126822414026065	0.160773173444812
Batch2_Factor12	-0.0196404856906316	-0.129286221120144	-0.0204534723951876	0.0129967835332623	-0.142362195241401	-0.235421656329523	-0.302144636697384	-0.192077108852675	-0.082077469913674	0.113983248040073	1	-0.0435813681577552	-0.124983618645986	0.0698570094490924	0.0395750421289658
Batch2_Factor5	-0.374193678961433	-0.332201108021817	-0.364857517215945	-0.319834621982558	-0.386940194711031	-0.148717796391442	-0.0945499646397116	-0.0318898201336363	0.0843674400825169	0.0272163665688512	-0.0435813681577552	1	0.609984545209001	0.145525265716084	0.216953728529046
Batch2_Factor15	-0.218674224550597	-0.209726183896475	-0.145551272001045	-0.220221040775695	-0.191763205348661	-0.195307420921515	-0.0180772028035615	-0.159522059925111	-0.196501714868716	-0.0369872407616194	-0.124983618645986	0.609984545209001	1	0.0782737346702088	0.12853074567805
Batch2_Factor2	-0.276351298098133	-0.344944279758191	-0.22996116372066	-0.215391646536162	-0.230475538945478	-0.237609867539573	-0.0914996145237977	-0.177836348786149	-0.114021579095149	0.126822414026065	0.0698570094490924	0.145525265716084	0.0782737346702088	1	0.325432835195889
Batch2_Factor10	-0.306285906578065	-0.399816323785818	-0.310433343244255	-0.195448965253992	-0.275439246015565	-0.142497303360694	-0.0192159880252018	-0.254169988165857	-0.0781679286955665	0.160773173444812	0.0395750421289658	0.216953728529046	0.12853074567805	0.325432835195889	1
Batch 1 / batch 2 correlation
	Batch2_Factor6	Batch2_Factor9	Batch2_Factor14	Batch2_Factor1	Batch2_Factor11	Batch2_Factor3	Batch2_Factor8	Batch2_Factor4	Batch2_Factor13	Batch2_Factor7	Batch2_Factor12	Batch2_Factor5	Batch2_Factor15	Batch2_Factor2	Batch2_Factor10
Batch1_Factor6	0.938930233632518	0.632032898445029	0.171327734318943	0.10107963062093	0.212693879385764	-0.0091439972157845	-0.201828077414393	-0.0739395359258824	-0.302000691985556	-0.0878406398766195	-0.0348918189432459	-0.364728594042124	-0.206732514226761	-0.247988838793905	-0.274671880825455
Batch1_Factor9	0.67746772126484	0.978620287874247	0.181457808577861	0.0551113650010784	0.281299610788692	0.0400590331790583	-0.127544642132496	0.0616528466161065	-0.33931690342511	-0.171630756975776	-0.127986183970223	-0.331062987125252	-0.196816874987343	-0.321688488229521	-0.360585865352819
Batch1_Factor14	0.156752899731274	0.149881224411468	0.980860781153331	0.164761156042541	0.195203553340001	-0.268192029233804	-0.0904801628291101	-0.0406617031725354	-0.111316539550133	-0.0945657509740429	-0.0155948697932295	-0.357007661108906	-0.125096399907375	-0.190383012679498	-0.277199411634154
Batch1_Factor1	0.103625000818217	0.0476240181272016	0.146148711414373	0.947680048864316	0.424811343357157	-0.230629800794473	-0.176141383415753	-0.100981807006465	-0.140798591127833	0.0410767659087324	0.0133164069806863	-0.314096145793558	-0.225013585662659	-0.196094325054769	-0.186630263804567
Batch1_Factor11	0.185184502914338	0.244358279054224	0.181756808397861	0.432372149057094	0.946968220103037	-0.0807517551942166	0.124204419169685	-0.136499747425928	-0.333385648474966	-0.166844078373304	-0.135125481242083	-0.368626104768021	-0.18053750245278	-0.20428807681131	-0.248166256057791
Batch1_Factor3	0.0145005133719038	0.0788767949036503	-0.241826531101585	-0.228023059528857	-0.0653917204130625	0.976425065946513	0.349560729842745	0.0977028592676104	0.271752472669652	-0.367476579783874	-0.221870412920613	-0.147764233746116	-0.196488507484497	-0.242850606670751	-0.150380902463408
Batch1_Factor8	-0.19505053774006	-0.0821854112929699	-0.10836026167452	-0.197024859547254	0.083747985623006	0.402182144340559	0.899051133289641	-0.11336778681907	0.0111005806224357	-0.237574251305444	-0.289765187039725	-0.0876444367257308	-0.0265810404011513	-0.12332024609513	-0.0380270443516701
Batch1_Factor4	-0.0281496606655486	0.107921831527928	0.0159224893252304	-0.0973601894958482	-0.120387125931918	0.0771765371214112	-0.211590185221438	0.980298340542666	0.250268053662882	-0.158194030338997	-0.184660552295566	-0.0266975916803616	-0.148738731662471	-0.167416054038858	-0.234486323311834
Batch1_Factor13	-0.277186058215938	-0.301713828768747	-0.0695534032393903	-0.142752858864534	-0.328485705181221	0.260209995312495	-0.0409975009849665	0.242776279205425	0.985308754714486	-0.235999680439847	-0.0861801130227081	0.0877435486786363	-0.183266588293068	-0.111647400772727	-0.0698873134336791
Batch1_Factor7	-0.0996361992872257	-0.153729095166248	-0.122842906682416	0.010026669111662	-0.201708632288758	-0.301117999462543	-0.218275890789005	-0.0547332711434984	-0.161910296179975	0.857150966110875	0.10543755123097	0.0250812231349107	-0.0531657110704781	0.0904311906221413	0.130228862567658
Batch1_Factor12	-0.0462570203136922	-0.166588155080323	-0.0322468357238115	0.0159608810979034	-0.130908067709016	-0.253945588070004	-0.234777139477934	-0.256113436579588	-0.140831346621964	0.162118971621079	0.972959363093551	-0.0449287050167509	-0.106247911846367	0.115983510821445	0.0772078539481298
Batch1_Factor5	-0.377149232591276	-0.33666288627436	-0.355541445482179	-0.316305515627177	-0.379123997056294	-0.156295476517833	-0.0760637159171974	-0.0465138213483569	0.0673192597982935	0.0462125738107969	-0.0548866869281772	0.981009011328803	0.605063247124249	0.158801685923885	0.222174217190879
Batch1_Factor15	-0.217637173153498	-0.207291090008253	-0.143489827200605	-0.213227017944654	-0.190604272717364	-0.196858417520185	0.000663732522650995	-0.165013938302172	-0.197540872504269	-0.00751358257781911	-0.125396830620625	0.587815249734301	0.943457448020476	0.0837096063721419	0.134917592157997
Batch1_Factor2	-0.273539759186284	-0.331642889500291	-0.233212593096262	-0.214083594082776	-0.228977551590269	-0.227585206348792	-0.106961659960052	-0.140254598990489	-0.0824117325336293	0.128323898223103	0.0554520928769248	0.160542237049451	0.085309028211378	0.933514515326228	0.31105261273814
Batch1_Factor10	-0.306557501778604	-0.363675918493103	-0.310996	-0.191160325877701	-0.253924016672914	-0.118448642482201	-0.00499803574033857	-0.194147992245555	-0.0436710797396754	0.138911398690785	0.0184127693811077	0.215912377070157	0.120118635162201	0.298404907444529	0.889674792358116

## Sheet: 2b-c
			Global						Worst dataset
Dataset	Method	Replicate	ARI	NMI	Cell-type LISI	Integration LISI	Cell-type ASW	Batch ASW	ARI	NMI	Cell-type LISI	Integration LISI	Cell-type ASW	Batch ASW
Lung	JOINTLY	1	0.892302	0.775441	0.999844	0.392252	0.608504	0.963636	0.813119	0.670695	0.998492	0.263422	0.56265	0.951262
Lung	JOINTLY	2	0.892994	0.779418	1	0.368338	0.604433	0.967531	0.821343	0.684944	0.998586	0.231368	0.559554	0.946823
Lung	JOINTLY	3	0.896384	0.788245	0.999802	0.407337	0.600247	0.966718	0.823285	0.694194	0.998361	0.267237	0.553638	0.949808
Lung	JOINTLY	4	0.871417	0.77543	0.9999	0.363571	0.603663	0.969888	0.771018	0.679729	0.998855	0.255277	0.556713	0.94954
Lung	JOINTLY	5	0.888538	0.776139	0.999827	0.368093	0.590705	0.9715	0.816023	0.681973	0.998669	0.260651	0.554263	0.958189
Lung	Harmony	1	0.90147	0.79538	0.999807	0.536978	0.658201	0.947009	0.836212	0.706998	0.999295	0.506108	0.627365	0.892292
Lung	Harmony	2	0.903395	0.796108	0.99981	0.537224	0.658324	0.946973	0.836735	0.707657	0.999292	0.504206	0.62751	0.892104
Lung	Harmony	3	0.903754	0.796086	0.999811	0.536627	0.658279	0.947167	0.836735	0.707657	0.999293	0.505841	0.627517	0.892382
Lung	Harmony	4	0.901938	0.794366	0.99981	0.53779	0.658009	0.946719	0.83235	0.704268	0.9993	0.505374	0.627194	0.891937
Lung	Harmony	5	0.901604	0.794061	0.999811	0.536772	0.658266	0.946984	0.833245	0.705091	0.999302	0.505293	0.627501	0.891958
Lung	Seurat	1	0.897258	0.797093	0.999831	0.510597	0.658258	0.944768	0.820154	0.699048	0.998971	0.414338	0.626666	0.902162
Lung	Seurat	2	0.897258	0.797093	0.999831	0.510597	0.658258	0.944768	0.820154	0.699048	0.998971	0.414338	0.626666	0.902162
Lung	Seurat	3	0.897258	0.797093	0.999831	0.510597	0.658258	0.944768	0.820154	0.699048	0.998971	0.414338	0.626666	0.902162
Lung	Seurat	4	0.897258	0.797093	0.999831	0.510597	0.658258	0.944768	0.820154	0.699048	0.998971	0.414338	0.626666	0.902162
Lung	Seurat	5	0.897258	0.797093	0.999831	0.510597	0.658258	0.944768	0.820154	0.699048	0.998971	0.414338	0.626666	0.902162
Lung	LIGER	1	0.73983	0.700017	0.99962	0.533887	0.603271	0.97545	0.695211	0.646406	0.99884	0.498895	0.57844	0.95739
Lung	LIGER	2	0.73983	0.700017	0.99962	0.533887	0.603271	0.97545	0.695211	0.646406	0.99884	0.498895	0.57844	0.95739
Lung	LIGER	3	0.73983	0.700017	0.99962	0.533887	0.603271	0.97545	0.695211	0.646406	0.99884	0.498895	0.57844	0.95739
Lung	LIGER	4	0.73983	0.700017	0.99962	0.533887	0.603271	0.97545	0.695211	0.646406	0.99884	0.498895	0.57844	0.95739
Lung	LIGER	5	0.73983	0.700017	0.99962	0.533887	0.603271	0.97545	0.695211	0.646406	0.99884	0.498895	0.57844	0.95739
Lung	FastMNN	1	0.906701	0.79933	1	0.429856	0.669184	0.925676	0.829963	0.722431	0.99867	0.252825	0.624509	0.863756
Lung	FastMNN	2	0.903892	0.797739	1	0.429542	0.669136	0.925694	0.82864	0.718794	0.99867	0.252731	0.624478	0.863812
Lung	FastMNN	3	0.899623	0.80202	1	0.429469	0.669183	0.925696	0.826232	0.716299	0.998672	0.252809	0.624513	0.863838
Lung	FastMNN	4	0.863067	0.781173	1	0.429787	0.669183	0.925674	0.800397	0.722354	0.998657	0.251985	0.624506	0.863755
Lung	FastMNN	5	0.862529	0.780588	1	0.429966	0.669181	0.925674	0.800137	0.722354	0.998671	0.25215	0.624509	0.863753
Lung	Unintegrated	1	0.65581	0.58547	1	0.0218239	0.627444	0.913592	0.622902	0.591586	0.996871	0	0.562096	0.868794
Lung	Unintegrated	2	0.65581	0.58547	1	0.0218239	0.627444	0.913592	0.622902	0.591586	0.996871	0	0.562096	0.868794
Lung	Unintegrated	3	0.65581	0.58547	1	0.0218239	0.627444	0.913592	0.622902	0.591586	0.996871	0	0.562096	0.868794
Lung	Unintegrated	4	0.65581	0.58547	1	0.0218239	0.627444	0.913592	0.622902	0.591586	0.996871	0	0.562096	0.868794
Lung	Unintegrated	5	0.65581	0.58547	1	0.0218239	0.627444	0.913592	0.622902	0.591586	0.996871	0	0.562096	0.868794
Lung	Scanorama	1	0.900481	0.79667	1	0.483372	0.630816	0.944932	0.831959	0.717205	0.99868	0.406796	0.597971	0.896631
Lung	Scanorama	2	0.900481	0.79667	1	0.483372	0.630816	0.944932	0.831959	0.717205	0.99868	0.406796	0.597971	0.896631
Lung	Scanorama	3	0.900481	0.79667	1	0.483372	0.630816	0.944932	0.831959	0.717205	0.99868	0.406796	0.597971	0.896631
Lung	Scanorama	4	0.900481	0.79667	1	0.483372	0.630816	0.944932	0.831959	0.717205	0.99868	0.406796	0.597971	0.896631
Lung	Scanorama	5	0.900481	0.79667	1	0.483372	0.630816	0.944932	0.831959	0.717205	0.99868	0.406796	0.597971	0.896631
Lung	scVI	1	0.88148	0.777583	0.999533	0.495376	0.591262	0.964859	0.814	0.692397	0.998772	0.429672	0.574582	0.927898
Lung	scVI	2	0.655141	0.637429	0.999542	0.500741	0.592939	0.964221	0.616681	0.616764	0.998441	0.424246	0.576095	0.927658
Lung	scVI	3	0.865304	0.767096	0.999701	0.491669	0.591185	0.962064	0.811348	0.708517	0.9989	0.419719	0.575015	0.922846
Lung	scVI	4	0.821492	0.74262	0.999659	0.501155	0.596161	0.96186	0.768391	0.682324	0.99878	0.429535	0.578297	0.922302
Lung	scVI	5	0.890393	0.786315	0.999609	0.501015	0.593283	0.962466	0.820954	0.714908	0.99858	0.42533	0.577282	0.919382
Lung	scGPT	1	0.903101	0.801683	1	0.310768	0.630573	0.963165	0.837327	0.71184	0.998433	0.0877037	0.584559	0.95594
Lung	scGPT	2	0.835612	0.745641	1	0.313986	0.626886	0.964164	0.777304	0.664098	0.998506	0.0954742	0.582617	0.957641
Lung	scGPT	3	0.663947	0.679303	1	0.314756	0.634475	0.963346	0.624503	0.641031	0.998639	0.1018	0.588958	0.957654
Lung	scGPT	4	0.903125	0.80668	1	0.311424	0.627328	0.965029	0.832642	0.722423	0.998568	0.0987027	0.583025	0.959503
Lung	scGPT	5	0.664612	0.687635	1	0.311491	0.629741	0.962508	0.634988	0.652033	0.998621	0.0985959	0.58525	0.958746
Liver	JOINTLY	1	0.812116	0.710935	0.996976	0.0937615	0.590376	0.935721	0.657168	0.560278	0.990266	0.000482698	0.549046	0.863005
Liver	JOINTLY	2	0.823743	0.730056	0.998238	0.10343	0.601425	0.931621	0.719544	0.566157	0.990078	0.00071677	0.535297	0.872085
Liver	JOINTLY	3	0.723141	0.66668	0.996555	0.065163	0.575569	0.936199	0.39236	0.489362	0.989912	0.000575999	0.530346	0.861306
Liver	JOINTLY	4	0.75231	0.656813	0.996594	0.0766407	0.575604	0.941695	0.440326	0.564935	0.990184	0.00205507	0.527876	0.868834
Liver	JOINTLY	5	0.786179	0.701631	0.997974	0.0911168	0.588931	0.948651	0.703207	0.557084	0.990874	0.00237747	0.512606	0.900003
Liver	Harmony	1	0.831114	0.775991	0.998192	0.259579	0.602459	0.895354	0.727745	0.615351	0.993098	0.0731813	0.552631	0.772911
Liver	Harmony	2	0.81741	0.748428	0.99822	0.26161	0.604431	0.895986	0.72718	0.615095	0.992813	0.0726354	0.553853	0.773008
Liver	Harmony	3	0.819517	0.739442	0.998165	0.261187	0.603006	0.895106	0.735809	0.597574	0.992604	0.0747158	0.550819	0.771086
Liver	Harmony	4	0.833484	0.773229	0.998156	0.260664	0.603721	0.895729	0.725316	0.628951	0.992861	0.0717276	0.552275	0.77164
Liver	Harmony	5	0.8328	0.774048	0.998193	0.262029	0.604148	0.895832	0.724267	0.635897	0.992758	0.0728893	0.553626	0.772687
Liver	Seurat	1	0.854138	0.793152	0.998938	0.231031	0.605061	0.899844	0.760218	0.636425	0.995483	0.0497494	0.583298	0.803925
Liver	Seurat	2	0.854138	0.793152	0.998938	0.231031	0.605061	0.899844	0.760218	0.636425	0.995483	0.0497494	0.583298	0.803925
Liver	Seurat	3	0.854138	0.793152	0.998938	0.231031	0.605061	0.899844	0.760218	0.636425	0.995483	0.0497494	0.583298	0.803925
Liver	Seurat	4	0.854138	0.793152	0.998938	0.231031	0.605061	0.899844	0.760218	0.636425	0.995483	0.0497494	0.583298	0.803925
Liver	Seurat	5	0.854138	0.793152	0.998938	0.231031	0.605061	0.899844	0.760218	0.636425	0.995483	0.0497494	0.583298	0.803925
Liver	LIGER	1	0.763583	0.704036	0.995555	0.21902	0.567705	0.903658	0.645818	0.571335	0.993467	0.0904229	0.544597	0.887876
Liver	LIGER	2	0.763583	0.704036	0.995555	0.21902	0.567705	0.903658	0.645818	0.571335	0.993467	0.0904229	0.544597	0.887876
Liver	LIGER	3	0.763583	0.704036	0.995555	0.21902	0.567705	0.903658	0.645818	0.571335	0.993467	0.0904229	0.544597	0.887876
Liver	LIGER	4	0.763583	0.704036	0.995555	0.21902	0.567705	0.903658	0.645818	0.571335	0.993467	0.0904229	0.544597	0.887876
Liver	LIGER	5	0.763583	0.704036	0.995555	0.21902	0.567705	0.903658	0.645818	0.571335	0.993467	0.0904229	0.544597	0.887876
Liver	FastMNN	1	0.848507	0.785247	0.99895	0.226295	0.639406	0.845449	0.748962	0.587774	0.996287	0.0500709	0.626131	0.672808
Liver	FastMNN	2	0.861089	0.79478	0.998946	0.225947	0.639405	0.845462	0.801863	0.587774	0.996279	0.0500951	0.626138	0.672818
Liver	FastMNN	3	0.84782	0.783117	0.998951	0.226213	0.639408	0.84546	0.750718	0.584765	0.996288	0.049889	0.62613	0.672823
Liver	FastMNN	4	0.861584	0.795273	0.99895	0.225892	0.639407	0.845469	0.804216	0.588024	0.996282	0.0498382	0.626141	0.672828
Liver	FastMNN	5	0.861089	0.79478	0.998947	0.226015	0.639406	0.845466	0.801863	0.587774	0.996282	0.0499464	0.626139	0.672824
Liver	Unintegrated	1	0.727132	0.744599	0.998858	0.00262617	0.59418	0.87095	0.758998	0.623755	0.990829	0	0.571075	0.744013
Liver	Unintegrated	2	0.727132	0.744599	0.998858	0.00262617	0.59418	0.87095	0.758998	0.623755	0.990829	0	0.571075	0.744013
Liver	Unintegrated	3	0.727132	0.744599	0.998858	0.00262617	0.59418	0.87095	0.758998	0.623755	0.990829	0	0.571075	0.744013
Liver	Unintegrated	4	0.727132	0.744599	0.998858	0.00262617	0.59418	0.87095	0.758998	0.623755	0.990829	0	0.571075	0.744013
Liver	Unintegrated	5	0.727132	0.744599	0.998858	0.00262617	0.59418	0.87095	0.758998	0.623755	0.990829	0	0.571075	0.744013
Liver	Scanorama	1	0.779726	0.752595	0.997321	0.210413	0.562314	0.944767	0.729697	0.635659	0.992587	0.0582285	0.528793	0.914355
Liver	Scanorama	2	0.779726	0.752595	0.997321	0.210413	0.562314	0.944767	0.729697	0.635659	0.992587	0.0582285	0.528793	0.914355
Liver	Scanorama	3	0.779726	0.752595	0.997321	0.210413	0.562314	0.944767	0.729697	0.635659	0.992587	0.0582285	0.528793	0.914355
Liver	Scanorama	4	0.779726	0.752595	0.997321	0.210413	0.562314	0.944767	0.729697	0.635659	0.992587	0.0582285	0.528793	0.914355
Liver	Scanorama	5	0.779726	0.752595	0.997321	0.210413	0.562314	0.944767	0.729697	0.635659	0.992587	0.0582285	0.528793	0.914355
Liver	scVI	1	0.824287	0.742258	0.997953	0.156775	0.598113	0.923635	0.635893	0.591118	0.993948	0.0576754	0.582405	0.900867
Liver	scVI	2	0.849819	0.783358	0.997965	0.156054	0.597739	0.926665	0.715973	0.610383	0.993962	0.0575659	0.58685	0.881583
Liver	scVI	3	0.839598	0.756018	0.998032	0.14512	0.605989	0.909396	0.688818	0.611348	0.994519	0.0532995	0.587178	0.870506
Liver	scVI	4	0.822261	0.747226	0.997742	0.173763	0.598573	0.929045	0.659078	0.600245	0.994025	0.068674	0.586161	0.907986
Liver	scVI	5	0.823073	0.744452	0.99773	0.159081	0.597095	0.923881	0.616182	0.613174	0.993834	0.0579818	0.581299	0.887728
Liver	scGPT	1	0.777393	0.742207	0.998359	0.0541301	0.610027	0.88497	0.488707	0.584769	0.990848	0.000518112	0.592997	0.807988
Liver	scGPT	2	0.777393	0.742207	0.998359	0.0541301	0.610027	0.88497	0.488707	0.584769	0.990848	0.000518112	0.592997	0.807988
Liver	scGPT	3	0.777393	0.742207	0.998359	0.0541301	0.610027	0.88497	0.488707	0.584769	0.990848	0.000518112	0.592997	0.807988
Liver	scGPT	4	0.777393	0.742207	0.998359	0.0541301	0.610027	0.88497	0.488707	0.584769	0.990848	0.000518112	0.592997	0.807988
Liver	scGPT	5	0.777393	0.742207	0.998359	0.0541301	0.610027	0.88497	0.488707	0.584769	0.990848	0.000518112	0.592997	0.807988
Pancreas	JOINTLY	1	0.903893	0.826538	1	0.28486	0.632062	0.960637	0.754129	0.724671	1	0.222134	0.589485	0.950482
Pancreas	JOINTLY	2	0.915145	0.845907	1	0.296749	0.617753	0.961397	0.793342	0.745065	1	0.224684	0.589907	0.953201
Pancreas	JOINTLY	3	0.884006	0.808038	1	0.31035	0.657838	0.967832	0.766565	0.738335	1	0.232213	0.635088	0.957377
Pancreas	JOINTLY	4	0.920136	0.83977	1	0.2603	0.649863	0.965087	0.818042	0.765029	1	0.182789	0.628953	0.955194
Pancreas	JOINTLY	5	0.878613	0.806683	1	0.292639	0.654371	0.967046	0.769087	0.715882	1	0.238635	0.619807	0.954
Pancreas	Harmony	1	0.855435	0.808037	1	0.40619	0.615012	0.947198	0.791475	0.741689	1	0.377573	0.589763	0.89726
Pancreas	Harmony	2	0.863492	0.812145	1	0.406893	0.614912	0.947269	0.796944	0.748435	1	0.380177	0.589375	0.897277
Pancreas	Harmony	3	0.866028	0.813433	1	0.40588	0.615288	0.947111	0.781644	0.737654	1	0.37773	0.589731	0.897011
Pancreas	Harmony	4	0.861925	0.810531	1	0.405965	0.615182	0.947079	0.781665	0.739806	1	0.378841	0.589374	0.897079
Pancreas	Harmony	5	0.849233	0.803526	1	0.40666	0.614957	0.9471	0.769673	0.727357	1	0.380287	0.589483	0.897164
Pancreas	Seurat	1	0.881626	0.813264	1	0.404656	0.634548	0.950833	0.803543	0.741439	1	0.39065	0.625138	0.898274
Pancreas	Seurat	2	0.881626	0.813264	1	0.404656	0.634548	0.950833	0.803543	0.741439	1	0.39065	0.625138	0.898274
Pancreas	Seurat	3	0.881626	0.813264	1	0.404656	0.634548	0.950833	0.803543	0.741439	1	0.39065	0.625138	0.898274
Pancreas	Seurat	4	0.881626	0.813264	1	0.404656	0.634548	0.950833	0.803543	0.741439	1	0.39065	0.625138	0.898274
Pancreas	Seurat	5	0.881626	0.813264	1	0.404656	0.634548	0.950833	0.803543	0.741439	1	0.39065	0.625138	0.898274
Pancreas	LIGER	1	0.904702	0.824978	1	0.431374	0.60301	0.929016	0.855547	0.761227	1	0.410169	0.588257	0.841609
Pancreas	LIGER	2	0.904702	0.824978	1	0.431374	0.60301	0.929016	0.855547	0.761227	1	0.410169	0.588257	0.841609
Pancreas	LIGER	3	0.904702	0.824978	1	0.431374	0.60301	0.929016	0.855547	0.761227	1	0.410169	0.588257	0.841609
Pancreas	LIGER	4	0.904702	0.824978	1	0.431374	0.60301	0.929016	0.855547	0.761227	1	0.410169	0.588257	0.841609
Pancreas	LIGER	5	0.904702	0.824978	1	0.431374	0.60301	0.929016	0.855547	0.761227	1	0.410169	0.588257	0.841609
Pancreas	FastMNN	1	0.865423	0.789222	1	0.28129	0.741755	0.94364	0.764259	0.712599	1	0.242482	0.682648	0.916252
Pancreas	FastMNN	2	0.881369	0.799948	1	0.281352	0.741754	0.94364	0.772945	0.717533	1	0.24247	0.682647	0.916252
Pancreas	FastMNN	3	0.881369	0.799948	1	0.281352	0.741754	0.94364	0.772945	0.717533	1	0.24247	0.682647	0.916252
Pancreas	FastMNN	4	0.881369	0.799948	1	0.281352	0.741754	0.94364	0.772945	0.717533	1	0.24247	0.682647	0.916252
Pancreas	FastMNN	5	0.875661	0.795556	1	0.281339	0.741757	0.94364	0.731618	0.689541	1	0.242361	0.682605	0.91625
Pancreas	Unintegrated	1	0.666661	0.688702	1	0.049041	0.581271	0.945528	0.722113	0.713818	0.999188	0.0066649	0.538096	0.911627
Pancreas	Unintegrated	2	0.666661	0.688702	1	0.049041	0.581271	0.945528	0.722113	0.713818	0.999188	0.0066649	0.538096	0.911627
Pancreas	Unintegrated	3	0.666661	0.688702	1	0.049041	0.581271	0.945528	0.722113	0.713818	0.999188	0.0066649	0.538096	0.911627
Pancreas	Unintegrated	4	0.666661	0.688702	1	0.049041	0.581271	0.945528	0.722113	0.713818	0.999188	0.0066649	0.538096	0.911627
Pancreas	Unintegrated	5	0.666661	0.688702	1	0.049041	0.581271	0.945528	0.722113	0.713818	0.999188	0.0066649	0.538096	0.911627
Pancreas	Scanorama	1	0.887979	0.837611	1	0.334229	0.579938	0.958938	0.828942	0.782518	1	0.296837	0.551253	0.925827
Pancreas	Scanorama	2	0.887979	0.837611	1	0.334229	0.579938	0.958938	0.828942	0.782518	1	0.296837	0.551253	0.925827
Pancreas	Scanorama	3	0.887979	0.837611	1	0.334229	0.579938	0.958938	0.828942	0.782518	1	0.296837	0.551253	0.925827
Pancreas	Scanorama	4	0.887979	0.837611	1	0.334229	0.579938	0.958938	0.828942	0.782518	1	0.296837	0.551253	0.925827
Pancreas	Scanorama	5	0.887979	0.837611	1	0.334229	0.579938	0.958938	0.828942	0.782518	1	0.296837	0.551253	0.925827
Pancreas	scVI	1	0.896645	0.841055	1	0.275288	0.637768	0.949551	0.823872	0.773422	1	0.226958	0.610744	0.926296
Pancreas	scVI	2	0.932588	0.862844	1	0.276685	0.630781	0.948916	0.843045	0.780884	1	0.231691	0.61006	0.932012
Pancreas	scVI	3	0.936916	0.88712	1	0.267571	0.643929	0.952309	0.80923	0.78291	1	0.221361	0.60834	0.923021
Pancreas	scVI	4	0.930058	0.864894	1	0.264078	0.636742	0.945391	0.839625	0.78508	1	0.218024	0.614094	0.918425
Pancreas	scVI	5	0.926805	0.882067	1	0.265567	0.642108	0.948211	0.834091	0.809911	1	0.218947	0.617608	0.924104
Pancreas	scGPT	1	0.808652	0.747275	1	0.221533	0.624613	0.942656	0.712317	0.686111	0.99899	0.0930474	0.586741	0.920963
Pancreas	scGPT	2	0.824848	0.7559	1	0.222802	0.625891	0.941857	0.746992	0.693972	0.99892	0.0833194	0.587261	0.917505
Pancreas	scGPT	3	0.804645	0.741824	1	0.222324	0.627155	0.941819	0.673878	0.664465	0.999308	0.0878575	0.587307	0.917548
Pancreas	scGPT	4	0.816377	0.753517	1	0.221423	0.626364	0.941849	0.703996	0.696868	0.999195	0.0831316	0.590986	0.919305
Pancreas	scGPT	5	0.806003	0.749104	1	0.221479	0.634927	0.942923	0.689927	0.672241	0.999141	0.0887635	0.601939	0.920924
Kidney	JOINTLY	1	0.533516	0.61112	0.999538	0.176683	0.592547	0.954491	0.373903	0.40121	0.975014	0.0508082	0.512755	0.920852
Kidney	JOINTLY	2	0.559277	0.620273	0.999525	0.198727	0.583268	0.956409	0.377175	0.411148	0.974024	0.0441527	0.502899	0.932285
Kidney	JOINTLY	3	0.513785	0.61378	0.999594	0.184406	0.591955	0.955893	0.356195	0.426171	0.969476	0.052172	0.525587	0.922764
Kidney	JOINTLY	4	0.536096	0.599449	0.999602	0.179494	0.590648	0.954622	0.370579	0.399518	0.970908	0.0552005	0.522409	0.923047
Kidney	JOINTLY	5	0.546642	0.610873	0.999677	0.185267	0.589911	0.958223	0.401762	0.432791	0.975819	0.0615743	0.516117	0.924661
Kidney	Harmony	1	0.518047	0.628138	0.999466	0.282926	0.57753	0.915911	0.305863	0.423449	0.975836	0.246807	0.508295	0.864028
Kidney	Harmony	2	0.537571	0.624672	0.999479	0.283722	0.578032	0.916044	0.399502	0.428718	0.974155	0.247101	0.509185	0.864051
Kidney	Harmony	3	0.574845	0.640557	0.999483	0.282378	0.577863	0.914346	0.318942	0.431214	0.974202	0.247381	0.509365	0.861705
Kidney	Harmony	4	0.522908	0.631664	0.999485	0.283105	0.577589	0.916078	0.308329	0.435281	0.974349	0.245718	0.509377	0.864312
Kidney	Harmony	5	0.51614	0.608471	0.999486	0.283104	0.577435	0.915765	0.359925	0.420861	0.974155	0.247332	0.509691	0.864178
Kidney	Seurat	1	0.491922	0.594161	0.999644	0.308967	0.596998	0.901651	0.35136	0.439342	0.968218	0.218099	0.540082	0.848574
Kidney	Seurat	2	0.491922	0.594161	0.999644	0.308967	0.596998	0.901651	0.35136	0.439342	0.968218	0.218099	0.540082	0.848574
Kidney	Seurat	3	0.491922	0.594161	0.999644	0.308967	0.596998	0.901651	0.35136	0.439342	0.968218	0.218099	0.540082	0.848574
Kidney	Seurat	4	0.491922	0.594161	0.999644	0.308967	0.596998	0.901651	0.35136	0.439342	0.968218	0.218099	0.540082	0.848574
Kidney	Seurat	5	0.491922	0.594161	0.999644	0.308967	0.596998	0.901651	0.35136	0.439342	0.968218	0.218099	0.540082	0.848574
Kidney	LIGER	1	0.49165	0.576167	0.998663	0.317314	0.562086	0.947425	0.347101	0.409751	0.961464	0.28428	0.50628	0.911961
Kidney	LIGER	2	0.49165	0.576167	0.998663	0.317314	0.562086	0.947425	0.347101	0.409751	0.961464	0.28428	0.50628	0.911961
Kidney	LIGER	3	0.49165	0.576167	0.998663	0.317314	0.562086	0.947425	0.347101	0.409751	0.961464	0.28428	0.50628	0.911961
Kidney	LIGER	4	0.49165	0.576167	0.998663	0.317314	0.562086	0.947425	0.347101	0.409751	0.961464	0.28428	0.50628	0.911961
Kidney	LIGER	5	0.49165	0.576167	0.998663	0.317314	0.562086	0.947425	0.347101	0.409751	0.961464	0.28428	0.50628	0.911961
Kidney	FastMNN	1	0.563995	0.656491	1	0.252502	0.594731	0.896006	0.333691	0.490462	0.971494	0.120506	0.55427	0.808178
Kidney	FastMNN	2	0.560752	0.659156	1	0.252561	0.594751	0.896005	0.379962	0.475778	0.971458	0.121301	0.554279	0.808165
Kidney	FastMNN	3	0.559824	0.657441	1	0.252501	0.594753	0.896004	0.344046	0.498052	0.97142	0.121293	0.554261	0.808158
Kidney	FastMNN	4	0.549937	0.658532	1	0.252523	0.594752	0.896013	0.341126	0.47084	0.971371	0.121297	0.554278	0.808181
Kidney	FastMNN	5	0.55822	0.65674	1	0.252463	0.594752	0.896002	0.333639	0.457302	0.97149	0.121473	0.554311	0.80817
Kidney	Unintegrated	1	0.51781	0.621073	0.999835	0.16225	0.578004	0.90588	0.324348	0.468604	0.968283	0.0222479	0.530948	0.856447
Kidney	Unintegrated	2	0.51781	0.621073	0.999835	0.16225	0.578004	0.90588	0.324348	0.468604	0.968283	0.0222479	0.530948	0.856447
Kidney	Unintegrated	3	0.51781	0.621073	0.999835	0.16225	0.578004	0.90588	0.324348	0.468604	0.968283	0.0222479	0.530948	0.856447
Kidney	Unintegrated	4	0.51781	0.621073	0.999835	0.16225	0.578004	0.90588	0.324348	0.468604	0.968283	0.0222479	0.530948	0.856447
Kidney	Unintegrated	5	0.51781	0.621073	0.999835	0.16225	0.578004	0.90588	0.324348	0.468604	0.968283	0.0222479	0.530948	0.856447
Kidney	Scanorama	1	0.512342	0.626081	0.999934	0.272758	0.566947	0.904165	0.362791	0.45463	0.970793	0.119671	0.496711	0.872232
Kidney	Scanorama	2	0.512342	0.626081	0.999934	0.272758	0.566947	0.904165	0.362791	0.45463	0.970793	0.119671	0.496711	0.872232
Kidney	Scanorama	3	0.512342	0.626081	0.999934	0.272758	0.566947	0.904165	0.362791	0.45463	0.970793	0.119671	0.496711	0.872232
Kidney	Scanorama	4	0.512342	0.626081	0.999934	0.272758	0.566947	0.904165	0.362791	0.45463	0.970793	0.119671	0.496711	0.872232
Kidney	Scanorama	5	0.512342	0.626081	0.999934	0.272758	0.566947	0.904165	0.362791	0.45463	0.970793	0.119671	0.496711	0.872232
Kidney	scVI	1	0.506014	0.623105	0.999681	0.21201	0.574526	0.907226	0.319883	0.436121	0.960572	0.030843	0.540151	0.873239
Kidney	scVI	2	0.518875	0.622807	0.999744	0.210126	0.572041	0.908591	0.308368	0.48257	0.963028	0.0269605	0.542086	0.868104
Kidney	scVI	3	0.519856	0.62039	0.999729	0.211882	0.571137	0.910515	0.323487	0.469579	0.95913	0.0325746	0.545072	0.879746
Kidney	scVI	4	0.478404	0.61805	0.999645	0.212533	0.565314	0.904697	0.285408	0.41228	0.961879	0.030038	0.538801	0.872251
Kidney	scVI	5	0.519517	0.620291	0.999609	0.214948	0.562859	0.90922	0.34263	0.480632	0.962056	0.0327962	0.533461	0.874861
Kidney	scGPT	1	0.533461	0.624672	0.999784	0.207038	0.603465	0.933486	0.362831	0.464803	0.968959	0.0553566	0.547858	0.897802
Kidney	scGPT	2	0.538084	0.620825	0.999753	0.206212	0.600612	0.933935	0.377541	0.46455	0.968755	0.0514491	0.542869	0.897338
Kidney	scGPT	3	0.534164	0.620306	0.999748	0.208863	0.60298	0.928567	0.33502	0.460781	0.968147	0.0544213	0.544867	0.889572
Kidney	scGPT	4	0.547058	0.618274	0.999683	0.209042	0.600151	0.927146	0.42518	0.456848	0.968825	0.0567927	0.532094	0.884795
Kidney	scGPT	5	0.552199	0.622263	0.999785	0.207643	0.601878	0.933273	0.402059	0.465029	0.968439	0.0554699	0.543354	0.895659
PBMC	JOINTLY	1	0.727976	0.762288	1	0.284652	0.626882	0.96088	0.586965	0.700415	0.999143	0.230141	0.605062	0.94785
PBMC	JOINTLY	2	0.708664	0.744504	1	0.268965	0.629163	0.963133	0.596849	0.670825	0.999557	0.213804	0.609944	0.948994
PBMC	JOINTLY	3	0.713879	0.744696	1	0.287686	0.617513	0.966319	0.589214	0.705012	0.998823	0.225187	0.601628	0.947361
PBMC	JOINTLY	4	0.714245	0.764405	1	0.288398	0.651093	0.963403	0.608779	0.706512	0.999425	0.245018	0.629717	0.944529
PBMC	JOINTLY	5	0.714776	0.767643	1	0.279384	0.630939	0.96092	0.583194	0.711961	0.999173	0.214205	0.609545	0.945994
PBMC	Harmony	1	0.701241	0.711306	1	0.361484	0.631438	0.952241	0.574042	0.662491	0.999475	0.327057	0.605147	0.927855
PBMC	Harmony	2	0.722627	0.708646	1	0.36184	0.630386	0.951603	0.569985	0.649085	0.999392	0.326208	0.604325	0.928042
PBMC	Harmony	3	0.734757	0.752098	1	0.361867	0.630802	0.951698	0.594323	0.695909	0.999422	0.325808	0.605684	0.928041
PBMC	Harmony	4	0.734605	0.745842	1	0.361386	0.630999	0.95177	0.581073	0.685805	0.999327	0.326446	0.605005	0.927993
PBMC	Harmony	5	0.742992	0.748519	1	0.361782	0.630302	0.951384	0.601193	0.692724	0.99938	0.327057	0.605463	0.927651
PBMC	Seurat	1	0.690772	0.741602	1	0.375998	0.628214	0.939423	0.539919	0.674918	0.999641	0.319022	0.613578	0.915283
PBMC	Seurat	2	0.690772	0.741602	1	0.375998	0.628969	0.940352	0.539919	0.674918	0.999641	0.319022	0.613763	0.91665
PBMC	Seurat	3	0.690772	0.741602	1	0.375998	0.628591	0.939564	0.539919	0.674918	0.999641	0.319022	0.613526	0.915698
PBMC	Seurat	4	0.690772	0.741602	1	0.375998	0.628555	0.940154	0.539919	0.674918	0.999641	0.319022	0.613491	0.915965
PBMC	Seurat	5	0.690772	0.741602	1	0.375998	0.628953	0.940106	0.539919	0.674918	0.999641	0.319022	0.613849	0.91648
PBMC	LIGER	1	0.680069	0.725101	1	0.386749	0.627487	0.969962	0.559872	0.648855	0.998874	0.365071	0.613195	0.946823
PBMC	LIGER	2	0.680069	0.725101	1	0.386749	0.627559	0.970249	0.559872	0.648855	0.998874	0.365071	0.614406	0.947325
PBMC	LIGER	3	0.680069	0.725101	1	0.386749	0.627697	0.969882	0.559872	0.648855	0.998874	0.365071	0.614153	0.945894
PBMC	LIGER	4	0.680069	0.725101	1	0.386749	0.627553	0.969847	0.559872	0.648855	0.998874	0.365071	0.61371	0.947238
PBMC	LIGER	5	0.680069	0.725101	1	0.386749	0.627989	0.970295	0.559872	0.648855	0.998874	0.365071	0.614429	0.947511
PBMC	FastMNN	1	0.628555	0.647087	0.999614	0.327315	0.602501	0.937741	0.44664	0.573863	0.983461	0.310166	0.573504	0.915805
PBMC	FastMNN	2	0.636242	0.677423	0.999614	0.327243	0.602276	0.938026	0.452302	0.608445	0.983381	0.309773	0.573375	0.915947
PBMC	FastMNN	3	0.574815	0.61967	0.999612	0.327213	0.602042	0.937434	0.442023	0.566757	0.983538	0.309813	0.572148	0.914857
PBMC	FastMNN	4	0.686451	0.66939	0.999614	0.327175	0.601378	0.9377	0.556563	0.614231	0.983512	0.310115	0.57357	0.915454
PBMC	FastMNN	5	0.589673	0.620757	0.999614	0.327266	0.60254	0.937716	0.412242	0.552501	0.983405	0.310148	0.572785	0.915793
PBMC	Unintegrated	1	0.660652	0.67164	1	0.109208	0.62352	0.963768	0.499222	0.633882	0.999079	0.0229592	0.576126	0.915459
PBMC	Unintegrated	2	0.660652	0.67164	1	0.109208	0.623361	0.963414	0.499222	0.633882	0.999079	0.0229592	0.57513	0.908418
PBMC	Unintegrated	3	0.660652	0.67164	1	0.109208	0.623249	0.963766	0.499222	0.633882	0.999079	0.0229592	0.575566	0.914271
PBMC	Unintegrated	4	0.660652	0.67164	1	0.109208	0.623594	0.963529	0.499222	0.633882	0.999079	0.0229592	0.5776	0.912246
PBMC	Unintegrated	5	0.660652	0.67164	1	0.109208	0.623377	0.963755	0.499222	0.633882	0.999079	0.0229592	0.575509	0.912834
PBMC	Scanorama	1	0.76816	0.781387	1	0.3303	0.610859	0.955045	0.611443	0.725706	0.999373	0.295259	0.595247	0.925181
PBMC	Scanorama	2	0.76816	0.781387	1	0.3303	0.611293	0.955116	0.611443	0.725706	0.999373	0.295259	0.596048	0.925262
PBMC	Scanorama	3	0.76816	0.781387	1	0.3303	0.611766	0.955758	0.611443	0.725706	0.999373	0.295259	0.595929	0.926576
PBMC	Scanorama	4	0.76816	0.781387	1	0.3303	0.611365	0.955654	0.611443	0.725706	0.999373	0.295259	0.596114	0.926333
PBMC	Scanorama	5	0.76816	0.781387	1	0.3303	0.611212	0.955317	0.611443	0.725706	0.999373	0.295259	0.595995	0.926072
PBMC	scVI	1	0.772228	0.775144	1	0.222554	0.589251	0.961949	0.595595	0.707089	0.997702	0.197605	0.570423	0.929585
PBMC	scVI	2	0.681981	0.693371	1	0.240063	0.580907	0.965018	0.473498	0.6483	0.996373	0.214543	0.563506	0.932242
PBMC	scVI	3	0.768779	0.745205	1	0.232872	0.584239	0.96107	0.589746	0.669504	0.996812	0.208814	0.567205	0.927895
PBMC	scVI	4	0.744846	0.749768	1	0.239031	0.580512	0.962901	0.574966	0.683735	0.996551	0.211474	0.564744	0.932535
PBMC	scVI	5	0.825778	0.774623	1	0.225395	0.578169	0.959574	0.666588	0.704415	0.995449	0.2038	0.560272	0.926419
PBMC	scGPT	1	0.747682	0.787702	1	0.193807	0.677267	0.951378	0.584451	0.725186	0.999814	0.134942	0.646151	0.933162
PBMC	scGPT	2	0.71361	0.768464	1	0.195588	0.673471	0.952752	0.549197	0.709405	0.999645	0.140969	0.642944	0.935271
PBMC	scGPT	3	0.733476	0.775513	1	0.195523	0.678611	0.952482	0.572984	0.708781	0.999662	0.144471	0.647451	0.93499
PBMC	scGPT	4	0.705638	0.772845	1	0.195832	0.676091	0.951953	0.552081	0.709044	0.99963	0.140706	0.646379	0.934761
PBMC	scGPT	5	0.704844	0.766586	1	0.196102	0.671743	0.95453	0.540327	0.709392	0.999674	0.144531	0.643789	0.93942

## Sheet: 3a
				Tissue 1		Tissue 2
Tissue1	Tissue2	Method	Overcorrection	Integration LISI	Cell-type LISI	Integration LISI	Cell-type LISI
Liver	Pancreas	JOINTLY	0.0194383	0.192214	0.925002	0.010179	0.699855
Liver	Pancreas	Harmony	0.070902	0.0959734	0.897356	0.0136446	0.600882
Liver	Pancreas	Seurat	0.091228	0.127918	0.880362	0.00602976	0.591064
Liver	Pancreas	LIGER	0.211286	0.204899	0.869013	0.0179519	0.644645
Liver	Pancreas	FastMNN	0.161992	0.204001	0.92917	0.0212579	0.682594
Liver	Pancreas	Scanorama	0.00340708	0.0717573	0.926935	0.0070487	0.662338
Liver	Pancreas	scVI	0.0111205	0.0485822	0.943453	0.00746464	0.70132
Liver	Pancreas	scGPT	0.00524624	0.0423815	0.946747	0.0136718	0.742673
Liver	Kidney	JOINTLY	0.0869421	0.131206	0.921703	0.0173068	0.665937
Liver	Kidney	Harmony	0.22681	0.0885162	0.895388	0.0173814	0.570386
Liver	Kidney	Seurat	0.186645	0.0635765	0.883644	0.0167362	0.528485
Liver	Kidney	LIGER	0.285243	0.132036	0.871061	0.0208226	0.633789
Liver	Kidney	FastMNN	0.130324	0.178034	0.922746	0.0442195	0.633208
Liver	Kidney	Scanorama	0.00215998	0.0590827	0.924652	0.0165901	0.602212
Liver	Kidney	scVI	0.0427597	0.0470921	0.936933	0.0172612	0.668509
Liver	Kidney	scGPT	0.0217477	0.0377785	0.945898	0.016061	0.660003
Liver	Lung	JOINTLY	0.0261495	0.078811	0.926759	0.0302125	0.880032
Liver	Lung	Harmony	0.0339062	0.0596955	0.914717	0.027139	0.822289
Liver	Lung	Seurat	0.0667929	0.0504313	0.902435	0.0261078	0.8137
Liver	Lung	LIGER	0.108126	0.112096	0.889015	0.0303565	0.878808
Liver	Lung	FastMNN	0.00471317	0.146486	0.922972	0.0263932	0.854309
Liver	Lung	Scanorama	0.00144291	0.0438534	0.923937	0.0252422	0.836987
Liver	Lung	scVI	0.0142202	0.0410296	0.929483	0.0268798	0.876065
Liver	Lung	scGPT	0.0110432	0.0411781	0.939924	0.0251672	0.88586
Liver	PBMC	JOINTLY	0.0623298	0.0878382	0.920737	0.0126636	0.62337
Liver	PBMC	Harmony	0.0962639	0.0545839	0.907947	0.0170929	0.541189
Liver	PBMC	Seurat	0.131396	0.0596296	0.889307	0.0134523	0.560517
Liver	PBMC	LIGER	0.167134	0.0803862	0.899781	0.0196003	0.50496
Liver	PBMC	FastMNN	0.0827327	0.14306	0.922194	0.0263229	0.580822
Liver	PBMC	Scanorama	0.0518629	0.0470871	0.925117	0.0140853	0.588558
Liver	PBMC	scVI	0.0615459	0.0444858	0.940963	0.0156804	0.691618
Liver	PBMC	scGPT	0.016532	0.0343387	0.947961	0.0126711	0.698
Pancreas	Kidney	JOINTLY	0.0283044	0.0374474	0.731742	0.018917	0.659713
Pancreas	Kidney	Harmony	0.0805639	0.0128938	0.598337	0.0174824	0.576506
Pancreas	Kidney	Seurat	0.106951	0.00767172	0.590857	0.0352041	0.499635
Pancreas	Kidney	LIGER	0.197535	0.0177049	0.694873	0.019797	0.500228
Pancreas	Kidney	FastMNN	0.0492487	0.0307822	0.66406	0.0435903	0.640915
Pancreas	Kidney	Scanorama	0.000761625	0.00787491	0.647264	0.0169296	0.605415
Pancreas	Kidney	scVI	0.010944	0.00873052	0.699762	0.0170167	0.674479
Pancreas	Kidney	scGPT	0.00169594	0.0140342	0.748708	0.0159884	0.657485
Pancreas	Lung	JOINTLY	0.00820348	0.0123369	0.699973	0.0407571	0.88935
Pancreas	Lung	Harmony	0.012109	0.0137744	0.607739	0.0281288	0.826644
Pancreas	Lung	Seurat	0.094295	0.00647672	0.594056	0.0384532	0.794175
Pancreas	Lung	LIGER	0.0786623	0.0127773	0.5786	0.0326904	0.87541
Pancreas	Lung	FastMNN	0.00356735	0.0292027	0.666193	0.0274894	0.865648
Pancreas	Lung	Scanorama	0.00102461	0.00784373	0.646857	0.027241	0.835814
Pancreas	Lung	scVI	0.0061557	0.00807372	0.690846	0.0257924	0.874993
Pancreas	Lung	scGPT	0.00329257	0.0176905	0.721513	0.024778	0.881952
Pancreas	PBMC	JOINTLY	0.00617395	0.0179639	0.717178	0.0272904	0.650193
Pancreas	PBMC	Harmony	0.0102985	0.0161634	0.62014	0.0213289	0.535616
Pancreas	PBMC	Seurat	0.0814029	0.0236651	0.555219	0.0161216	0.549611
Pancreas	PBMC	LIGER	0.163831	0.0274045	0.603848	0.0232581	0.502523
Pancreas	PBMC	FastMNN	0.0695025	0.0363895	0.659394	0.0342186	0.58494
Pancreas	PBMC	Scanorama	0.00137345	0.0124342	0.657235	0.017537	0.590366
Pancreas	PBMC	scVI	0.0287626	0.0110458	0.704071	0.0163714	0.710708
Pancreas	PBMC	scGPT	0.000212287	0.0127885	0.748838	0.013108	0.70598
Kidney	Lung	JOINTLY	0.0245753	0.0178325	0.672742	0.149138	0.913326
Kidney	Lung	Harmony	0.01664	0.0179997	0.563204	0.0297929	0.826121
Kidney	Lung	Seurat	0.0605314	0.0163835	0.557685	0.0421004	0.791137
Kidney	Lung	LIGER	0.200249	0.0196622	0.513579	0.0337931	0.865167
Kidney	Lung	FastMNN	0.00342439	0.0419884	0.647137	0.0297601	0.859306
Kidney	Lung	Scanorama	0.00113652	0.0167574	0.628556	0.0282213	0.838027
Kidney	Lung	scVI	0.00720658	0.0176041	0.666456	0.0275234	0.886306
Kidney	Lung	scGPT	0.00819575	0.0176215	0.644251	0.0257059	0.885868
Kidney	PBMC	JOINTLY	0.0173972	0.0191835	0.641707	0.0260128	0.607167
Kidney	PBMC	Harmony	0.0382969	0.0182683	0.595563	0.0197317	0.536395
Kidney	PBMC	Seurat	0.106513	0.0388545	0.483732	0.0138014	0.532517
Kidney	PBMC	LIGER	0.142204	0.0274305	0.621606	0.0252228	0.497555
Kidney	PBMC	FastMNN	0.0254551	0.0476618	0.653585	0.0324571	0.582312
Kidney	PBMC	Scanorama	0.000617122	0.0172251	0.603069	0.0158444	0.588653
Kidney	PBMC	scVI	0.0120538	0.0179402	0.678516	0.0165852	0.710337
Kidney	PBMC	scGPT	0.00845242	0.0162196	0.660175	0.0128272	0.703424
Lung	PBMC	JOINTLY	0.0019261	0.0553004	0.89172	0.0174015	0.633278
Lung	PBMC	Harmony	0.0043318	0.0310341	0.828149	0.0166608	0.550634
Lung	PBMC	Seurat	0.0453895	0.0387765	0.792335	0.0129083	0.562329
Lung	PBMC	LIGER	0.123737	0.0416496	0.857486	0.0194535	0.496783
Lung	PBMC	FastMNN	0.00165969	0.0275104	0.870912	0.0238195	0.586747
Lung	PBMC	Scanorama	0.00100326	0.0279664	0.832365	0.0144142	0.600049
Lung	PBMC	scVI	0.00559334	0.0271727	0.87463	0.0152236	0.698722
Lung	PBMC	scGPT	0.00231979	0.0258598	0.887615	0.0148138	0.687484

## Sheet: 3c
	adventitial cell_Lung_A5	adventitial cell_Lung_A1	adventitial cell_Lung_A4	adventitial cell_Lung_A6	B cell_Lung_A6	B cell_Lung_A5	B cell_Lung_A3	B cell_Lung_A1	B cell_Lung_A2	B cell_Lung_A4	basal cell_Lung_A1	basal cell_Lung_A5	basal cell_Lung_A2	basal cell_Lung_A3	basal cell_Lung_A4	basal cell_Lung_A6	CD8-positive, alpha-beta T cell_Lung_A5	CD8-positive, alpha-beta T cell_Lung_A6	CD8-positive, alpha-beta T cell_Lung_A1	CD8-positive, alpha-beta T cell_Lung_A4	classical monocyte_Lung_A1	classical monocyte_Lung_A4	classical monocyte_Lung_A5	classical monocyte_Lung_A2	classical monocyte_Lung_A3	dendritic cell_Lung_A5	dendritic cell_Lung_A2	dendritic cell_Lung_A6	dendritic cell_Lung_A1	dendritic cell_Lung_A4	dendritic cell_Lung_A3	endothelial_Lung_A5	endothelial_Lung_A6	endothelial_Lung_A1	endothelial_Lung_A3	endothelial_Lung_A2	endothelial_Lung_A4	fibroblast_Lung_A5	fibroblast_Lung_A1	fibroblast_Lung_A2	fibroblast_Lung_A3	fibroblast_Lung_A4	fibroblast_Lung_A6	lung ciliated cell_Lung_A6	lung ciliated cell_Lung_A1	lung ciliated cell_Lung_A5	lung ciliated cell_Lung_A3	lung ciliated cell_Lung_A4	lung ciliated cell_Lung_A2
KIAA1462	5.06776	2.94459	2.94459	2.94459	5.2546	5.74222	2.94459	6.36591	2.94459	2.94459	3.28186	3.27359	3.19628	3.1876	2.94459	3.04272	2.94459	2.94459	2.94459	2.94459	2.94459	2.94459	2.94459	2.94459	2.94459	2.94459	2.94459	2.94459	2.94459	2.94459	2.94459	6.1143	6.20256	6.88905	6.67902	5.9542	2.94459	2.94459	2.94459	2.94459	2.94459	2.94459	2.94459	3.28932	3.27364	3.17379	3.66904	3.56334	3.24222
LYVE1	2.94459	2.94459	2.94459	2.94459	2.94459	2.94459	2.94459	2.94459	2.94459	2.94459	2.94459	2.9994	2.94459	2.94459	2.94459	2.94459	2.94459	2.94459	2.94459	2.94459	2.94459	2.94459	2.94459	2.94459	2.94459	2.94459	2.94459	2.94459	2.94459	2.94459	2.94459	4.01312	3.49335	2.94459	2.94459	2.94459	2.94459	2.94459	2.94459	2.94459	2.94459	2.94459	2.94459	2.94459	2.94459	2.94459	3.11469	2.94459	3.15663
MCAM	5.97247	2.94459	2.94459	2.94459	6.18171	6.92442	6.18975	6.12977	6.45313	2.94459	4.66259	5.61683	5.64623	5.07792	4.85689	5.17017	5.83889	2.94459	2.94459	2.94459	2.94459	2.94459	2.94459	2.94459	2.94459	3.66526	2.94459	4.72182	4.78686	5.0531	2.94459	7.19204	7.24772	7.38904	7.76985	6.80693	6.76659	5.53577	2.94459	2.94459	2.94459	2.94459	2.94459	3.33624	3.09408	3.41333	3.29808	3.23691	3.24248
ROBO4	5.64293	2.94459	2.94459	2.94459	2.94459	5.80291	5.67688	6.41525	2.94459	2.94459	3.12963	3.38614	3.09303	3.08623	3.09301	3.31113	2.94459	2.94459	2.94459	2.94459	2.94459	2.94459	2.94459	2.94459	2.94459	2.94459	2.94459	2.94459	2.94459	2.94459	2.94459	7.04719	7.21646	6.63515	6.92914	6.85441	6.96357	5.06534	2.94459	2.94459	2.94459	2.94459	2.94459	3.31511	2.99992	3.19278	3.15439	3.01805	3.00278
ETS1	6.04535	2.94459	2.94459	2.94459	2.94459	6.36462	6.235	6.391	2.94459	5.89383	6.20951	4.36784	7.01063	6.08487	5.99395	4.72351	2.94459	6.26531	2.94459	2.94459	2.94459	2.94459	2.94459	2.94459	2.94459	3.96999	4.77628	2.94459	2.94459	2.94459	2.94459	6.41186	6.95958	6.9004	7.29784	6.94076	7.38798	5.05751	2.94459	5.97062	2.94459	5.87843	2.94459	3.9289	3.62218	4.01747	3.48732	3.89901	4.2512
FZD4	5.76081	2.94459	2.94459	2.94459	5.25409	5.47173	2.94459	5.20305	2.94459	2.94459	3.95009	3.82834	3.96884	4.48422	4.38661	3.99936	5.83851	6.26582	2.94459	2.94459	2.94459	2.94459	2.94459	2.94459	2.94459	2.94459	2.94459	2.94459	2.94459	2.94459	2.94459	6.5984	6.90404	7.33824	6.73023	6.18858	4.67189	5.38247	2.94459	2.94459	6.40129	2.94459	2.94459	4.63095	4.35094	4.32891	4.58298	4.75168	4.14559
APOLD1	2.94459	2.94459	2.94459	2.94459	5.35974	5.80452	2.94459	2.94459	2.94459	2.94459	3.53984	3.46613	3.76792	3.65678	3.80811	3.72256	2.94459	2.94459	2.94459	2.94459	2.94459	2.94459	2.94459	4.53997	2.94459	3.95235	2.94459	2.94459	2.94459	2.94459	2.94459	6.14841	6.30562	6.55997	6.72071	7.16554	6.06831	2.94459	2.94459	2.94459	2.94459	2.94459	2.94459	4.08422	3.47481	3.57525	3.45532	3.38547	3.63788
RAPGEF3	2.94459	2.94459	5.93895	2.94459	5.17802	5.2882	5.67533	4.83607	2.94459	2.94459	3.3711	3.77557	3.32407	3.79558	3.57773	3.65975	2.94459	2.94459	2.94459	2.94459	2.94459	2.94459	6.03027	2.94459	2.94459	2.94459	2.94459	5.34137	2.94459	2.94459	2.94459	6.6151	7.09555	6.07007	7.34894	7.11219	6.36858	2.94459	2.94459	4.9038	2.94459	2.94459	2.94459	3.37544	3.11496	3.81039	3.71495	3.90084	3.3269
RND1	2.94459	2.94459	2.94459	2.94459	6.07236	4.03631	2.94459	7.00321	2.94459	2.94459	4.27917	3.62624	4.32542	4.4652	4.97645	4.11639	5.51045	6.26538	2.94459	2.94459	2.94459	2.94459	2.94459	2.94459	2.94459	2.94459	2.94459	5.06705	2.94459	2.94459	2.94459	6.58262	7.7716	6.85729	7.62319	7.50701	6.4375	5.06388	2.94459	2.94459	2.94459	2.94459	2.94459	3.66819	4.00613	3.91927	3.98941	4.07407	3.64133
ACVRL1	6.68427	2.94459	2.94459	7.05739	2.94459	6.73958	2.94459	6.87637	2.94459	5.54099	3.42131	3.87856	3.28827	3.48679	3.45359	3.13307	2.94459	2.94459	2.94459	2.94459	2.94459	2.94459	2.94459	2.94459	2.94459	2.94459	2.94459	2.94459	2.94459	2.94459	2.94459	7.57221	6.65972	6.70188	7.10395	6.40379	6.94813	6.61751	6.43127	6.15898	2.94459	6.87277	6.55289	3.18341	3.43615	4.66051	3.2277	3.83265	3.4701
VWF	7.00947	2.94459	2.94459	2.94459	7.08297	7.44461	2.94459	7.40941	2.94459	2.94459	3.81956	4.76598	3.55884	3.97496	3.99416	4.04466	6.1564	2.94459	2.94459	2.94459	2.94459	2.94459	2.94459	2.94459	2.94459	4.84171	2.94459	5.34369	4.81898	2.94459	2.94459	8.44054	8.76906	8.17038	8.05894	7.80197	7.86928	5.78828	2.94459	2.94459	2.94459	2.94459	2.94459	3.93584	3.48701	4.63522	4.50067	3.85685	3.6393
PTPRB	5.50094	2.94459	2.94459	2.94459	6.54642	5.80631	2.94459	6.66588	2.94459	2.94459	3.14474	3.27119	3.14918	3.18888	3.25053	3.06224	5.51094	2.94459	2.94459	2.94459	2.94459	2.94459	2.94459	2.94459	2.94459	3.44841	2.94459	5.06773	2.94459	2.94459	2.94459	7.01849	7.22805	7.52537	7.51223	7.13012	6.31655	5.06437	2.94459	2.94459	2.94459	2.94459	2.94459	3.17618	3.09411	3.36466	3.15987	3.25807	3.18729
MCF2L	5.14247	2.94459	2.94459	2.94459	5.87337	5.74893	5.0097	6.53975	2.94459	2.94459	5.29334	4.69368	5.46293	5.62761	5.52006	5.28873	2.94459	2.94459	2.94459	2.94459	2.94459	2.94459	2.94459	2.94459	2.94459	2.94459	2.94459	2.94459	4.87867	2.94459	2.94459	6.01548	6.30798	6.19239	6.59741	6.53099	7.05101	2.94459	2.94459	2.94459	2.94459	2.94459	2.94459	4.98429	4.76302	4.53688	4.97911	5.03668	4.66848
TMEM255B	4.91932	2.94459	2.94459	2.94459	6.55945	5.95855	2.94459	5.98581	2.94459	2.94459	2.94459	3.53427	3.04077	3.01179	3.00695	3.2518	5.51192	6.26575	2.94459	2.94459	2.94459	2.94459	2.94459	2.94459	2.94459	5.10458	4.79606	2.94459	2.94459	2.94459	2.94459	7.28621	7.1694	6.45445	6.45355	7.33633	7.33651	6.0288	2.94459	2.94459	2.94459	2.94459	2.94459	3.03586	2.94459	3.37664	3.18235	3.08578	3.01525
FLT1	5.13568	2.94459	2.94459	2.94459	5.17784	6.42345	5.66985	6.27088	2.94459	2.94459	3.06553	3.21364	3.09421	3.41614	3.23542	3.15589	5.50898	2.94459	2.94459	2.94459	2.94459	2.94459	6.11357	2.94459	2.94459	2.94459	6.63344	6.15128	6.02596	2.94459	2.94459	7.17895	7.65398	7.38456	7.85788	7.39903	7.71528	2.94459	2.94459	2.94459	2.94459	2.94459	2.94459	3.16518	3.00294	3.404	3.32494	3.14382	3.0104
THSD1	2.94459	2.94459	2.94459	2.94459	2.94459	5.08835	2.94459	5.038	2.94459	2.94459	3.39857	3.52839	3.72012	3.62672	3.32829	3.45765	2.94459	2.94459	2.94459	2.94459	2.94459	2.94459	2.94459	2.94459	2.94459	2.94459	2.94459	2.94459	2.94459	2.94459	2.94459	5.12399	5.8495	5.36383	5.18885	2.94459	6.43834	5.14514	2.94459	2.94459	2.94459	2.94459	2.94459	3.43543	3.22457	3.35578	3.35587	3.52972	3.13924
ADCY4	4.482	6.40956	2.94459	2.94459	6.16806	6.3377	5.67455	6.37191	2.94459	2.94459	3.42782	3.63425	3.27786	3.4785	4.04481	3.37795	2.94459	2.94459	2.94459	2.94459	2.94459	2.94459	2.94459	2.94459	2.94459	4.08104	2.94459	4.72099	2.94459	2.94459	2.94459	6.88423	7.37951	6.32972	7.83457	6.35594	7.61743	2.94459	2.94459	5.54908	2.94459	2.94459	2.94459	3.08738	2.94459	3.39133	3.56245	3.3694	3.17945
CLEC14A	6.83529	6.97767	2.94459	2.94459	6.66312	7.2257	2.94459	7.81578	2.94459	2.94459	3.0279	3.41988	2.94459	3.31978	3.37754	3.34319	6.08938	6.26472	2.94459	2.94459	2.94459	2.94459	2.94459	2.94459	2.94459	2.94459	2.94459	4.71809	2.94459	2.94459	2.94459	8.08268	8.36626	8.17092	8.12353	8.27783	8.13352	6.43798	7.47733	5.86258	2.94459	6.48012	5.70781	3.26076	3.15112	3.46222	3.24282	3.55666	3.02524
PRKCH	5.22216	2.94459	2.94459	2.94459	2.94459	6.59968	6.18924	5.20458	2.94459	5.89161	5.27114	5.56432	5.72743	5.2282	5.45497	5.53045	2.94459	2.94459	2.94459	2.94459	2.94459	6.21894	6.01846	4.697	6.32582	5.49536	2.94459	2.94459	4.78445	5.51156	2.94459	7.03319	7.21846	7.18908	7.11549	7.12027	7.54649	5.92328	2.94459	2.94459	2.94459	2.94459	2.94459	4.63975	4.97019	4.70602	5.16326	4.7255	4.92678
EHD4	6.24717	2.94459	2.94459	2.94459	6.05672	7.56776	6.67401	7.58282	6.86423	2.94459	7.1877	6.99634	7.42115	6.79942	6.71405	6.72838	7.41594	7.08374	5.92689	2.94459	6.02653	5.39661	6.00632	7.81579	6.04261	6.81319	6.62867	5.36921	7.11558	6.2613	2.94459	7.74054	7.90055	8.08028	7.6041	7.30073	7.45466	2.94459	2.94459	2.94459	2.94459	2.94459	2.94459	6.58034	6.97337	7.2229	6.51353	6.71466	6.90332
CDH5	4.71182	2.94459	2.94459	2.94459	2.94459	6.13561	5.67533	6.74723	2.94459	2.94459	3.07435	3.18995	2.94459	3.4494	2.94459	2.94459	2.94459	2.94459	2.94459	2.94459	2.94459	2.94459	2.94459	2.94459	2.94459	3.71966	2.94459	4.7212	2.94459	2.94459	2.94459	7.00632	7.10199	7.2029	7.30126	6.76493	6.87373	2.94459	2.94459	2.94459	2.94459	2.94459	2.94459	3.17608	3.02438	3.14488	3.01933	2.94459	3.01029
FAM65A	5.22578	2.94459	2.94459	2.94459	2.94459	5.54891	2.94459	5.7376	2.94459	2.94459	4.29325	4.54438	4.70666	4.77537	4.26215	4.49434	2.94459	2.94459	2.94459	2.94459	6.03221	2.94459	2.94459	4.74602	2.94459	5.16964	4.82395	2.94459	5.40459	2.94459	2.94459	6.04885	6.47622	6.61919	6.72819	6.24739	5.16146	4.35687	2.94459	2.94459	2.94459	2.94459	2.94459	4.41097	4.1387	4.14316	4.4375	4.25454	4.18927
SCARF1	5.25204	2.94459	2.94459	2.94459	2.94459	4.46469	5.63482	5.80609	2.94459	2.94459	3.17639	3.09239	3.41716	3.61708	3.39124	3.20134	2.94459	2.94459	2.94459	2.94459	6.14708	2.94459	6.11498	2.94459	2.94459	5.5714	2.94459	4.7212	2.94459	4.5045	2.94459	6.0171	6.03168	6.41237	6.69985	7.44655	6.70266	2.94459	2.94459	2.94459	2.94459	2.94459	2.94459	3.74901	3.34059	3.77795	3.8759	3.255	3.45634
RAMP2	6.81184	2.94459	2.94459	2.94459	7.48353	7.67317	6.46048	7.66464	2.94459	5.5319	5.86297	6.14364	5.20333	5.88929	5.45934	5.48742	6.98092	6.26339	6.76177	2.94459	2.94459	2.94459	6.09618	2.94459	6.31962	4.37834	2.94459	6.10501	2.94459	2.94459	2.94459	8.58147	8.83428	8.50852	8.54164	7.92793	8.34232	6.16008	2.94459	2.94459	2.94459	2.94459	2.94459	4.64369	4.27525	5.3097	4.67614	4.83259	3.63061
BCL6B	4.48352	2.94459	2.94459	2.94459	5.87388	4.00851	5.67765	5.39106	2.94459	2.94459	2.94459	2.96297	2.98327	3.06784	3.06359	2.94459	2.94459	2.94459	2.94459	2.94459	2.94459	2.94459	2.94459	2.94459	2.94459	2.94459	2.94459	2.94459	2.94459	2.94459	2.94459	5.8341	5.4961	5.89898	6.19875	5.8483	6.24493	5.06534	2.94459	2.94459	2.94459	2.94459	2.94459	3.02212	2.94459	3.00937	2.98346	2.94459	3.0179
TMEM88	4.23329	2.94459	2.94459	2.94459	5.25389	6.74783	2.94459	5.98384	2.94459	2.94459	4.86843	4.11821	4.40613	3.79966	3.66678	4.01483	5.83756	2.94459	2.94459	2.94459	5.95905	2.94459	2.94459	5.87798	2.94459	5.30378	6.17881	6.62671	5.62207	5.83108	2.94459	7.11474	7.15498	7.04989	7.75713	5.84624	7.32284	5.38151	2.94459	2.94459	2.94459	2.94459	2.94459	3.56191	3.83426	3.7948	3.55404	3.84587	3.3415
LYL1	4.74454	2.94459	2.94459	2.94459	6.18161	6.01278	2.94459	6.5221	2.94459	2.94459	3.27841	3.88056	3.38742	3.60819	3.41711	3.47183	5.06657	2.94459	2.94459	2.94459	2.94459	5.87119	6.02571	4.46438	6.74423	6.50288	2.94459	4.72161	2.94459	5.44498	6.42675	7.01849	6.11233	6.83312	6.98899	2.94459	6.03991	4.35454	2.94459	2.94459	2.94459	2.94459	2.94459	5.34587	5.60819	4.84447	5.27568	5.19584	5.23813
USHBP1	2.94459	2.94459	2.94459	2.94459	2.94459	3.84982	2.94459	5.20445	2.94459	2.94459	3.0954	3.00705	3.06475	3.30288	3.49265	2.94459	2.94459	2.94459	2.94459	2.94459	2.94459	2.94459	2.94459	2.94459	2.94459	2.94459	2.94459	2.94459	2.94459	2.94459	2.94459	5.73876	5.38645	5.66388	5.99977	2.94459	2.94459	2.94459	2.94459	2.94459	2.94459	2.94459	2.94459	3.25628	3.11948	3.13484	3.06665	3.18725	4.01387
ZNF792	2.94459	2.94459	2.94459	2.94459	2.94459	4.12808	2.94459	2.94459	2.94459	2.94459	3.25589	3.22956	3.23798	3.68859	3.49079	3.31657	2.94459	2.94459	2.94459	2.94459	2.94459	2.94459	2.94459	2.94459	2.94459	3.52417	2.94459	2.94459	2.94459	2.94459	2.94459	3.55782	4.6002	2.94459	4.17164	2.94459	5.47338	2.94459	2.94459	2.94459	2.94459	2.94459	2.94459	3.45947	3.25257	3.25123	3.27791	3.34092	3.29594
CARD8	5.60297	2.94459	5.93251	2.94459	6.74362	5.27207	2.94459	5.9689	2.94459	2.94459	4.53396	4.43768	4.61597	4.63329	4.91484	4.493	2.94459	2.94459	2.94459	2.94459	6.0318	2.94459	2.94459	5.29362	6.06642	5.43002	5.65615	5.06654	6.47552	6.7476	2.94459	6.57277	7.22139	6.46457	6.46971	7.07326	6.878	5.83029	2.94459	2.94459	2.94459	2.94459	2.94459	4.83526	4.68473	4.60473	4.91926	5.1772	4.90253
RASIP1	5.94739	2.94459	5.93359	2.94459	5.43994	6.4472	5.67377	6.74874	2.94459	2.94459	5.43011	5.06633	5.04804	4.8115	5.70858	4.96807	2.94459	6.0575	2.94459	2.94459	2.94459	2.94459	2.94459	2.94459	2.94459	2.94459	2.94459	2.94459	2.94459	2.94459	2.94459	7.61777	6.58366	6.5459	7.45767	6.59188	7.23211	2.94459	2.94459	2.94459	2.94459	2.94459	2.94459	4.33204	4.61269	4.64481	4.16169	5.1163	4.16139
KANK3	4.48048	2.94459	2.94459	2.94459	2.94459	6.35404	2.94459	4.52161	2.94459	2.94459	2.94459	3.14722	2.97742	3.14457	2.94459	2.94459	5.50898	2.94459	5.57671	2.94459	2.94459	2.94459	2.94459	2.94459	2.94459	2.94459	2.94459	2.94459	2.94459	2.94459	2.94459	6.65537	5.80893	6.48188	7.07313	6.87898	7.18118	5.06242	2.94459	2.94459	2.94459	2.94459	2.94459	3.06184	2.94459	3.19042	2.9746	3.11547	2.94459
S1PR1	5.76617	2.94459	2.94459	2.94459	5.70389	6.24449	2.94459	5.73504	2.94459	2.94459	3.00316	3.14984	2.98521	3.01391	3.15146	3.04418	2.94459	2.94459	2.94459	2.94459	2.94459	2.94459	2.94459	2.94459	2.94459	3.73161	2.94459	2.94459	2.94459	2.94459	2.94459	6.45041	6.77326	6.27636	7.58089	6.98001	6.13256	5.06388	2.94459	2.94459	2.94459	2.94459	2.94459	3.12218	3.07956	3.52824	3.29701	3.05954	2.94459
TDRD10	2.94459	2.94459	2.94459	2.94459	2.94459	2.94459	2.94459	2.94459	2.94459	2.94459	2.99666	3.06541	2.94459	2.94459	2.94459	2.94459	2.94459	2.94459	2.94459	2.94459	2.94459	2.94459	2.94459	2.94459	2.94459	2.94459	2.94459	2.94459	2.94459	2.94459	2.94459	3.84732	4.06798	5.68819	2.94459	2.94459	2.94459	2.94459	2.94459	2.94459	2.94459	2.94459	2.94459	2.94459	2.94459	2.99127	2.94459	2.94459	2.94459
PEAR1	4.24041	2.94459	2.94459	2.94459	2.94459	4.46885	2.94459	5.58721	2.94459	2.94459	2.98825	2.97702	3.08822	3.36118	3.21697	3.14596	2.94459	2.94459	2.94459	2.94459	2.94459	2.94459	2.94459	2.94459	2.94459	2.94459	2.94459	2.94459	2.94459	2.94459	2.94459	4.66919	5.35956	5.73603	5.64597	2.94459	2.94459	2.94459	2.94459	2.94459	2.94459	2.94459	2.94459	2.94459	2.94459	3.09074	3.00937	2.94459	2.94459
HLX	4.48352	2.94459	2.94459	2.94459	2.94459	5.4982	2.94459	5.39378	2.94459	2.94459	2.94459	3.01358	2.99508	2.99264	2.94459	3.098	2.94459	2.94459	2.94459	2.94459	2.94459	2.94459	6.11639	2.94459	6.06862	4.23015	2.94459	2.94459	4.49646	4.50347	2.94459	5.62334	5.38511	6.01935	5.61784	2.94459	7.05278	2.94459	2.94459	2.94459	6.40895	2.94459	2.94459	2.94459	2.94459	3.20317	3.05105	2.94459	2.94459
HSPG2	7.19019	2.94459	2.94459	2.94459	5.70302	7.35211	5.66431	7.606	2.94459	5.69552	6.37262	6.28479	6.4188	6.36691	5.98885	6.29919	6.08675	2.94459	2.94459	2.94459	2.94459	2.94459	6.09171	2.94459	2.94459	3.68731	5.02851	2.94459	2.94459	4.46512	2.94459	8.18448	8.15042	8.02265	7.84083	7.17527	7.44828	6.95372	6.42676	5.32203	6.39449	2.94459	2.94459	5.35664	5.20026	5.33783	5.50255	5.34521	5.36725
TIE1	5.71904	2.94459	2.94459	2.94459	2.94459	6.0362	2.94459	5.97851	2.94459	2.94459	3.0128	3.12998	3.03477	2.99525	3.14021	3.11172	2.94459	2.94459	2.94459	2.94459	2.94459	2.94459	2.94459	2.94459	2.94459	3.70812	2.94459	2.94459	2.94459	2.94459	2.94459	6.6558	6.05613	6.40533	6.68146	7.12967	7.30862	2.94459	2.94459	2.94459	2.94459	2.94459	2.94459	3.06078	3.03391	3.16151	3.1741	3.12905	3.14015
ARHGAP29	6.96884	2.94459	5.92818	6.72372	6.97794	7.25719	6.18769	7.49172	6.45277	6.25654	5.99532	5.68931	6.0305	5.9204	5.62761	6.11422	5.49595	2.94459	5.93073	2.94459	2.94459	2.94459	2.94459	2.94459	2.94459	3.64468	2.94459	5.06654	2.94459	2.94459	2.94459	8.11501	8.27374	8.16284	8.1098	7.491	7.63324	6.43883	2.94459	4.90166	2.94459	6.02948	6.94977	5.36243	5.41132	5.54578	5.28969	5.08947	5.24388
CD93	6.42115	2.94459	2.94459	2.94459	5.43974	6.88731	6.18907	7.07511	2.94459	2.94459	3.14669	3.68264	3.41692	3.36345	3.13513	3.27148	5.50302	6.2656	2.94459	2.94459	6.35211	5.84331	2.94459	7.43538	7.12342	7.3012	6.07952	6.08051	5.46863	5.05217	2.94459	8.0266	8.20611	7.58241	7.94717	7.97872	7.60686	5.05652	2.94459	2.94459	2.94459	2.94459	2.94459	3.28251	3.09178	3.9003	3.61926	3.32022	3.07407
PPP1R16B	4.48352	2.94459	2.94459	2.94459	2.94459	5.13109	5.04787	4.79047	2.94459	2.94459	3.2104	3.1526	3.72994	4.59444	3.54455	4.06612	2.94459	2.94459	2.94459	2.94459	2.94459	2.94459	2.94459	2.94459	2.94459	4.04111	2.94459	2.94459	2.94459	2.94459	2.94459	5.17903	5.1429	5.44434	5.09305	6.53316	5.82531	2.94459	2.94459	2.94459	2.94459	2.94459	2.94459	4.61637	3.57539	3.72361	5.365	4.55625	3.81458
SOX18	5.13963	2.94459	2.94459	2.94459	2.94459	5.44695	6.02448	6.1895	2.94459	2.94459	2.94459	3.03147	2.98865	3.05402	3.11771	3.11355	2.94459	6.26604	2.94459	2.94459	2.94459	2.94459	2.94459	2.94459	2.94459	3.59484	2.94459	2.94459	2.94459	2.94459	2.94459	6.15104	6.70565	6.35801	7.91934	6.21319	7.84605	2.94459	2.94459	2.94459	2.94459	2.94459	2.94459	3.18193	2.99316	2.98995	3.04717	2.94459	3.01544
CYYR1	6.0877	2.94459	2.94459	2.94459	6.47048	6.65077	2.94459	6.90064	2.94459	2.94459	4.53217	4.95633	4.62197	4.36726	4.71499	4.74235	2.94459	2.94459	2.94459	2.94459	2.94459	2.94459	2.94459	2.94459	2.94459	3.58434	2.94459	4.71954	2.94459	2.94459	6.43146	7.15084	7.84997	7.1833	7.83318	7.49541	7.84777	2.94459	2.94459	2.94459	2.94459	2.94459	2.94459	3.14761	3.15544	3.50885	3.09613	3.14636	2.94459
ERG	4.74586	2.94459	2.94459	2.94459	4.81469	6.37906	2.94459	6.54167	2.94459	2.94459	4.21581	3.6205	3.88596	4.19109	3.93751	3.99229	5.51094	2.94459	2.94459	2.94459	2.94459	2.94459	2.94459	2.94459	2.94459	2.94459	2.94459	2.94459	2.94459	2.94459	2.94459	6.80884	7.15425	7.40301	6.88353	7.29737	7.04731	2.94459	2.94459	5.34497	2.94459	2.94459	2.94459	3.0455	2.9943	3.16283	3.04131	3.06618	2.94459
ADARB1	2.94459	2.94459	5.94109	2.94459	2.94459	4.03793	2.94459	4.51891	2.94459	2.94459	4.02574	3.78831	3.74713	4.16135	3.58035	3.90515	2.94459	2.94459	2.94459	2.94459	2.94459	2.94459	2.94459	4.6662	2.94459	2.94459	4.89982	2.94459	2.94459	2.94459	2.94459	4.98666	5.80787	4.99828	5.54732	5.74643	5.16481	4.36495	2.94459	2.94459	2.94459	2.94459	2.94459	3.40334	3.74307	3.91723	4.16461	3.32779	3.17837
CLDN5	7.03071	2.94459	2.94459	2.94459	7.17081	7.41294	6.69909	7.52202	2.94459	2.94459	3.28946	4.44779	2.97799	3.36984	3.61755	3.50707	6.68424	6.26361	2.94459	2.94459	2.94459	2.94459	2.94459	2.94459	2.94459	4.76172	2.94459	5.419	2.94459	4.48461	2.94459	8.49049	8.73268	8.40148	8.41687	8.28987	7.26664	5.74704	2.94459	2.94459	2.94459	2.94459	2.94459	3.52534	3.69813	4.86422	3.59455	3.1376	3.20022
SHANK3	2.94459	2.94459	2.94459	2.94459	2.94459	2.94459	2.94459	5.07133	6.45423	2.94459	3.09067	3.18346	3.14076	3.07064	3.42418	2.99592	2.94459	2.94459	2.94459	2.94459	2.94459	2.94459	2.94459	2.94459	2.94459	2.94459	2.94459	2.94459	2.94459	2.94459	2.94459	4.45348	4.61531	4.02866	5.43659	4.61424	4.6777	2.94459	2.94459	2.94459	2.94459	2.94459	2.94459	3.11075	3.13882	3.43845	3.37882	3.74373	3.67529
RAPGEF4	4.59111	2.94459	2.94459	2.94459	2.94459	4.0101	2.94459	4.74344	2.94459	2.94459	3.12877	2.99308	2.97951	3.19982	3.1391	3.25905	2.94459	2.94459	2.94459	2.94459	2.94459	2.94459	2.94459	2.94459	2.94459	2.94459	2.94459	2.94459	2.94459	2.94459	2.94459	5.43191	6.09774	5.8717	5.72115	6.13851	6.91363	2.94459	2.94459	2.94459	2.94459	2.94459	2.94459	3.04272	3.02769	3.08973	3.22475	3.28647	3.34802
HOXD1	4.41347	2.94459	2.94459	2.94459	5.44028	3.84982	2.94459	2.94459	2.94459	2.94459	2.94459	3.01181	2.94459	2.94459	2.94459	2.94459	2.94459	2.94459	2.94459	2.94459	2.94459	2.94459	2.94459	2.94459	2.94459	2.94459	2.94459	2.94459	2.94459	2.94459	2.94459	4.33437	5.74587	6.19012	4.3443	2.94459	4.6777	2.94459	2.94459	2.94459	2.94459	2.94459	2.94459	2.94459	2.94459	2.94459	2.94459	2.94459	2.94459
HECW2	2.94459	2.94459	2.94459	2.94459	2.94459	4.03954	2.94459	5.25213	2.94459	2.94459	3.11348	3.23556	3.50966	3.55453	3.09747	3.3674	2.94459	2.94459	5.57671	2.94459	2.94459	2.94459	2.94459	2.94459	2.94459	4.07998	2.94459	2.94459	2.94459	2.94459	2.94459	4.95546	5.25426	4.92581	4.24184	4.61424	2.94459	2.94459	2.94459	2.94459	2.94459	2.94459	2.94459	4.15128	3.92377	3.5773	3.98652	3.64361	3.77887
DYSF	2.94459	2.94459	2.94459	2.94459	2.94459	4.67917	2.94459	5.20445	2.94459	2.94459	2.94459	3.04766	2.94459	2.99663	2.94459	3.04161	2.94459	2.94459	2.94459	2.94459	2.94459	2.94459	2.94459	4.78258	2.94459	4.20525	5.01872	2.94459	2.94459	2.94459	2.94459	5.98399	5.4369	5.14949	5.07517	5.2055	6.48367	2.94459	2.94459	2.94459	2.94459	2.94459	2.94459	2.94459	2.94459	2.94459	3.12141	3.14466	2.94459
ATOH8	5.13624	2.94459	2.94459	2.94459	4.81533	4.62882	2.94459	6.07843	2.94459	2.94459	5.23952	4.48919	4.80387	5.17175	5.50944	4.54164	5.68838	2.94459	2.94459	2.94459	2.94459	2.94459	2.94459	2.94459	2.94459	3.65519	2.94459	2.94459	2.94459	4.73523	2.94459	5.97249	5.3847	6.20977	6.0668	6.24792	6.4341	2.94459	2.94459	2.94459	2.94459	2.94459	5.70553	3.32956	3.04923	3.5442	3.61585	3.8202	3.2303
PLXND1	5.04158	2.94459	2.94459	2.94459	4.8149	5.90328	5.67221	6.59634	2.94459	5.71049	3.23537	3.76502	3.24948	3.38347	3.1975	3.03976	5.50996	2.94459	2.94459	2.94459	2.94459	2.94459	2.94459	4.72726	6.06309	5.69204	5.73724	2.94459	5.66781	2.94459	2.94459	6.6012	6.72819	6.43255	7.06551	6.77074	5.1668	5.0634	2.94459	2.94459	2.94459	2.94459	2.94459	3.38641	3.04166	3.57017	3.32597	3.23294	3.05848
TM4SF18	6.05535	2.94459	2.94459	2.94459	6.86484	5.90784	6.02388	6.66605	2.94459	2.94459	3.03971	3.18556	2.94459	2.94459	2.94459	3.08227	2.94459	2.94459	2.94459	7.22631	2.94459	2.94459	2.94459	2.94459	2.94459	4.04993	2.94459	2.94459	2.94459	2.94459	2.94459	6.98469	7.46838	7.15288	7.20014	7.254	6.8747	2.94459	2.94459	2.94459	2.94459	2.94459	2.94459	3.06918	3.08852	3.08357	3.02445	3.06681	2.94459
SH3BP5	7.09035	6.40204	6.45941	6.72307	6.76556	7.59003	7.29174	7.58915	6.45313	7.30152	5.76393	5.79377	5.63664	6.14383	5.46157	5.73033	4.82883	2.94459	2.94459	2.94459	7.81585	6.73269	6.10272	7.53147	7.41506	6.792	7.17123	7.0615	6.30411	7.44517	2.94459	8.05303	8.32992	8.36463	8.40937	8.22486	7.85189	6.70058	2.94459	6.21559	2.94459	6.03086	6.63227	5.91807	6.02	5.94896	6.53401	5.80467	5.93909
SNRK	5.92825	6.40495	5.93035	7.05698	5.70363	6.75365	6.43795	6.20697	2.94459	2.94459	5.286	5.17256	5.30161	5.19397	4.88782	5.30467	6.59299	2.94459	5.51863	2.94459	2.94459	6.51384	6.10177	5.58513	6.05409	5.86738	6.08028	4.71954	4.77019	4.86731	2.94459	7.15697	7.51771	7.13944	7.31623	6.554	6.17501	6.35653	6.42676	2.94459	2.94459	6.0304	2.94459	6.11444	6.51513	6.42453	6.44171	6.11913	6.0047
SEMA3G	2.94459	2.94459	2.94459	2.94459	2.94459	2.94459	2.94459	2.94459	2.94459	2.94459	3.22946	3.00133	3.19077	3.26016	3.19417	3.28782	2.94459	2.94459	2.94459	2.94459	2.94459	2.94459	2.94459	2.94459	2.94459	2.94459	2.94459	2.94459	2.94459	4.90475	2.94459	3.77588	3.81046	2.94459	2.94459	2.94459	2.94459	2.94459	2.94459	2.94459	2.94459	2.94459	2.94459	2.94459	2.94459	3.03188	3.02814	2.94459	2.94459
SMAD1	5.39645	2.94459	2.94459	2.94459	5.43953	5.72171	2.94459	6.28608	2.94459	2.94459	6.16859	6.02316	6.17235	5.99636	5.83043	5.94304	5.50551	2.94459	5.52134	2.94459	2.94459	2.94459	2.94459	2.94459	2.94459	3.66261	2.94459	5.30502	2.94459	2.94459	2.94459	6.44114	6.79101	7.12114	7.05153	6.18087	5.59248	5.05899	2.94459	2.94459	2.94459	5.88518	2.94459	5.50167	5.95598	5.95336	6.07453	5.47776	5.89458
KDR	5.64628	2.94459	2.94459	2.94459	2.94459	4.59025	2.94459	5.97761	2.94459	6.09203	3.05645	3.43381	3.23379	3.31351	3.43657	3.26525	2.94459	2.94459	2.94459	2.94459	2.94459	2.94459	2.94459	2.94459	2.94459	2.94459	2.94459	4.72141	2.94459	2.94459	2.94459	7.14804	6.82287	6.46074	7.00261	6.4285	7.30158	5.38247	2.94459	2.94459	2.94459	2.94459	2.94459	3.49528	3.17618	3.2111	3.05576	3.53383	3.08139
AFAP1L1	4.66136	2.94459	2.94459	2.94459	2.94459	5.12313	5.04256	5.73615	2.94459	5.53999	4.44296	4.58726	4.62518	3.7926	4.06222	4.24302	5.32319	2.94459	2.94459	2.94459	2.94459	2.94459	2.94459	2.94459	2.94459	2.94459	2.94459	2.94459	2.94459	2.94459	2.94459	5.95366	6.24082	6.35453	6.82205	6.65319	6.84303	2.94459	2.94459	2.94459	2.94459	2.94459	2.94459	4.29997	4.6519	5.10244	4.52027	4.22334	4.40601
FLT4	4.28256	2.94459	2.94459	2.94459	5.87388	2.94459	2.94459	2.94459	2.94459	2.94459	2.94459	2.99158	2.94459	2.98614	2.94459	3.03724	2.94459	2.94459	2.94459	2.94459	2.94459	2.94459	2.94459	2.94459	2.94459	2.94459	2.94459	2.94459	2.94459	2.94459	2.94459	5.5166	4.28633	5.34669	4.90366	2.94459	2.94459	2.94459	2.94459	2.94459	2.94459	2.94459	2.94459	3.03117	3.03655	2.94459	3.09444	3.26143	2.94459
ANXA2R	2.94459	2.94459	2.94459	2.94459	2.94459	5.03424	2.94459	4.74181	2.94459	2.94459	3.12082	3.49867	3.08387	3.10411	3.30707	3.2667	5.50749	2.94459	2.94459	2.94459	2.94459	2.94459	2.94459	2.94459	6.06862	4.74508	2.94459	2.94459	2.94459	2.94459	6.4324	6.06449	5.72612	4.41159	5.28811	5.55813	2.94459	2.94459	2.94459	2.94459	2.94459	2.94459	2.94459	3.29271	3.25597	3.48637	3.36681	3.77222	3.37006
PLEKHG1	5.15686	2.94459	2.94459	2.94459	2.94459	6.13904	2.94459	5.25057	2.94459	2.94459	4.09604	3.9624	4.3506	4.10416	4.31886	4.19929	2.94459	2.94459	5.78815	2.94459	2.94459	2.94459	2.94459	2.94459	2.94459	3.82344	2.94459	2.94459	2.94459	2.94459	2.94459	6.20133	6.05871	5.96302	5.91137	6.09097	6.61821	5.57792	2.94459	2.94459	2.94459	2.94459	2.94459	4.33625	4.04797	4.54967	4.01912	3.75554	4.23908
MYCT1	5.21931	2.94459	2.94459	2.94459	2.94459	6.2358	5.66669	6.28089	2.94459	2.94459	3.02007	3.37969	3.03573	3.22667	3.10896	3.26342	2.94459	2.94459	2.94459	2.94459	2.94459	2.94459	2.94459	4.74602	2.94459	2.94459	2.94459	2.94459	2.94459	2.94459	2.94459	6.99782	7.14172	7.22906	7.56577	7.27593	6.73959	5.06242	2.94459	2.94459	2.94459	2.94459	2.94459	6.05738	6.58828	6.39787	6.59634	5.72107	5.62594
NOTCH4	5.74252	2.94459	2.94459	2.94459	4.81426	5.34787	2.94459	6.02926	2.94459	2.94459	5.37173	5.03676	5.21026	5.34157	5.2432	5.03285	2.94459	2.94459	2.94459	2.94459	2.94459	2.94459	2.94459	2.94459	2.94459	3.56725	2.94459	2.94459	2.94459	2.94459	2.94459	6.29016	6.63818	6.82858	7.00242	6.36026	6.15975	2.94459	2.94459	2.94459	2.94459	2.94459	2.94459	3.69674	3.86442	4.11836	4.06805	3.95456	3.97529
GPR146	2.94459	2.94459	2.94459	2.94459	5.17793	5.96781	2.94459	6.43191	2.94459	2.94459	3.9561	3.28945	3.67547	3.31288	3.77532	3.34447	2.94459	2.94459	2.94459	2.94459	2.94459	2.94459	2.94459	4.54058	2.94459	4.11242	4.90018	2.94459	2.94459	2.94459	2.94459	6.34885	6.3581	6.63362	6.44004	5.74692	7.25764	2.94459	2.94459	2.94459	2.94459	2.94459	5.84926	3.01314	3.00733	3.18125	3.05031	3.18355	3.01823
GIMAP4	6.71495	2.94459	2.94459	6.7235	5.43898	7.36201	6.98848	7.06059	2.94459	2.94459	3.09003	3.98257	3.14809	3.42583	3.52251	3.45839	2.94459	2.94459	2.94459	2.94459	6.0318	6.38653	7.17071	7.20474	2.94459	6.63629	5.66454	5.98971	5.77578	5.79522	2.94459	8.1175	8.16846	8.0314	7.86546	7.2513	7.68993	6.35185	2.94459	2.94459	2.94459	2.94459	2.94459	3.39609	3.43958	4.48067	3.15996	3.39369	3.13776
NOS3	4.24111	2.94459	2.94459	2.94459	2.94459	5.15509	2.94459	5.97592	2.94459	2.94459	2.94459	3.24144	3.05546	2.98735	3.08806	3.13299	2.94459	2.94459	2.94459	2.94459	2.94459	2.94459	2.94459	2.94459	2.94459	3.6573	2.94459	2.94459	2.94459	2.94459	2.94459	5.82729	4.89926	4.92981	5.72484	6.12946	5.59303	2.94459	2.94459	2.94459	2.94459	2.94459	2.94459	4.44122	4.95143	4.76388	4.43646	4.99101	3.94419
RAPGEF5	6.20693	2.94459	2.94459	2.94459	5.44001	6.24862	5.67221	6.71187	2.94459	2.94459	5.96673	5.96937	5.7647	5.9059	5.7584	4.93854	5.83756	2.94459	2.94459	2.94459	2.94459	2.94459	2.94459	2.94459	2.94459	2.94459	2.94459	2.94459	2.94459	2.94459	2.94459	6.97632	5.79617	6.49355	7.34257	6.75587	6.65942	5.82782	2.94459	2.94459	2.94459	2.94459	2.94459	3.7984	3.68474	4.28365	3.90368	3.61577	3.97734
FSCN1	5.08667	2.94459	2.94459	2.94459	2.94459	6.78467	5.67064	5.45592	6.45386	2.94459	4.98212	4.60805	5.04439	3.88771	4.94459	5.37678	4.85791	2.94459	2.94459	2.94459	6.91524	2.94459	2.94459	5.41105	2.94459	5.07745	4.7793	6.1018	4.69488	4.73585	2.94459	6.83099	6.1149	6.18801	6.72522	5.35035	7.55212	4.35687	2.94459	5.69497	2.94459	2.94459	2.94459	3.1146	3.12186	3.42478	3.09378	2.94459	3.21373
SOX17	5.06776	2.94459	2.94459	2.94459	5.17793	5.86878	2.94459	5.80609	2.94459	2.94459	2.94459	3.1803	2.94459	3.19187	3.0144	3.08274	2.94459	2.94459	2.94459	2.94459	2.94459	2.94459	2.94459	2.94459	2.94459	2.94459	2.94459	4.7212	2.94459	2.94459	2.94459	6.08237	6.96118	7.12518	7.47623	6.024	7.39578	2.94459	2.94459	2.94459	2.94459	2.94459	2.94459	3.08518	3.04902	3.00866	3.14852	3.16254	2.99272
SH2D3C	5.04836	2.94459	2.94459	2.94459	5.44015	5.11078	6.02418	5.59234	2.94459	2.94459	3.31906	3.50474	3.37803	3.48531	3.32467	3.33004	2.94459	2.94459	2.94459	2.94459	2.94459	6.52263	2.94459	6.11119	2.94459	3.73131	2.94459	2.94459	4.49578	2.94459	2.94459	6.58244	5.9122	6.81335	5.60537	4.61424	6.47664	2.94459	2.94459	2.94459	2.94459	2.94459	2.94459	3.11879	3.02394	3.23255	3.38617	3.23078	3.00272
PKN3	2.94459	2.94459	2.94459	2.94459	2.94459	4.12746	2.94459	4.52161	2.94459	2.94459	3.62408	3.6234	3.23252	3.36373	3.39665	3.75321	2.94459	2.94459	2.94459	2.94459	2.94459	2.94459	2.94459	2.94459	2.94459	2.94459	2.94459	2.94459	2.94459	4.84578	2.94459	5.18799	5.7295	5.11215	5.44792	5.03745	4.67625	2.94459	2.94459	2.94459	2.94459	2.94459	2.94459	3.25542	3.31341	3.13694	3.17667	3.22817	2.94459
IL3RA	6.45409	2.94459	2.94459	2.94459	7.00494	6.59523	6.76924	6.34639	2.94459	2.94459	3.89035	3.49123	3.73855	3.73578	3.314	3.15215	5.50947	2.94459	2.94459	2.94459	2.94459	2.94459	2.94459	5.27391	2.94459	4.61947	4.7956	5.06782	5.65683	5.79835	7.29606	7.75913	7.40519	7.38369	7.67703	7.70775	7.6458	5.06291	2.94459	2.94459	2.94459	2.94459	2.94459	4.46749	4.51051	4.23509	4.06097	3.85798	3.98647
CXorf36	6.33404	2.94459	2.94459	2.94459	5.2543	6.99618	5.67377	6.18885	2.94459	2.94459	3.01204	3.28549	2.9898	3.26728	3.2807	2.96887	5.50996	6.26597	2.94459	2.94459	2.94459	2.94459	2.94459	2.94459	2.94459	3.64485	2.94459	2.94459	2.94459	2.94459	2.94459	7.41783	7.56688	7.16141	7.02513	7.49959	6.69846	2.94459	2.94459	2.94459	2.94459	2.94459	2.94459	3.13774	3.03964	3.38367	3.2917	3.20412	2.99005
[truncated: 151 more columns]

## Sheet: 3d
	endothelial_Lung_A5	endothelial_Lung_A6	endothelial_Lung_A1	endothelial_Lung_A3	endothelial_Lung_A2	endothelial_Lung_A4	endothelial_Pancreas_Donor_1	endothelial_Pancreas_Donor_2	endothelial_Pancreas_Donor_3	endothelial_Pancreas_Donor_4	endothelial_Pancreas_Donor_5	endothelial_Pancreas_Donor_6	endothelial_Pancreas_Donor_7	endothelial_Pancreas_Donor_8	endothelial_Pancreas_Donor_9	endothelial_Pancreas_Donor_10	endothelial_Pancreas_Donor_11	endothelial_Pancreas_Donor_12
BLOC1S2	5.89698	5.22499	6.20601	5.10369	2.94459	5.14787	7.64306	7.11991	8.1803	8.28015	6.93252	7.25437	4.30312	7.5308	8.02886	7.00458	2.94459	6.95051
SCD	3.89207	2.94459	2.94459	2.94459	2.94459	2.94459	6.04858	2.94459	5.0706	2.94459	6.02069	2.94459	4.30312	4.93389	5.12335	4.99278	5.19101	5.75736
MGEA5	6.90114	6.76627	6.88597	7.61001	6.69926	6.18071	5.03417	4.38115	4.95486	5.67265	5.39349	2.94459	2.94459	5.39234	4.41126	5.80689	4.46691	6.03763
PPRC1	4.41197	4.39931	5.38966	5.2707	6.16007	4.6616	4.00493	4.38115	2.94459	2.94459	2.94459	2.94459	2.94459	3.74584	3.61175	2.94459	2.94459	2.94459
NOLC1	6.21315	6.94231	6.84697	6.96511	6.98373	7.05461	4.00493	4.38115	5.37075	2.94459	5.39349	2.94459	4.30312	4.25796	5.72688	4.68957	4.46691	4.94933
NFKB2	6.42319	6.57218	6.30457	7.03498	6.68415	6.05518	5.36188	5.55818	4.69115	2.94459	5.39349	5.19751	5.45371	5.57645	5.29949	4.68957	2.94459	5.40919
CUEDC2	6.46388	6.72944	6.34893	6.13431	5.34859	5.41467	6.75452	7.76773	7.73036	6.55946	6.93252	6.95051	7.13099	7.23481	7.16479	7.77438	7.49735	6.95051
PDCD11	5.82305	6.24364	6.19426	5.03245	6.12637	5.28399	4.60945	4.38115	4.17482	5.67265	2.94459	5.19751	2.94459	3.74584	2.94459	4.3052	4.46691	5.40919
CALHM2	5.91826	6.68751	6.05021	6.96825	5.35079	6.28503	2.94459	2.94459	4.53869	2.94459	2.94459	5.19751	2.94459	4.93389	3.61175	4.99278	2.94459	2.94459
SLK	7.26253	7.08034	7.29567	7.08157	6.73644	6.72318	5.85388	2.94459	2.94459	2.94459	5.39349	2.94459	2.94459	5.7397	4.92268	5.64231	2.94459	2.94459
COL17A1	5.07146	3.19644	5.73937	2.94459	2.94459	2.94459	2.94459	2.94459	2.94459	2.94459	2.94459	2.94459	2.94459	2.94459	2.94459	2.94459	2.94459	2.94459
GSTO1	8.10328	7.96779	7.4517	7.3234	6.48074	6.85246	10.4884	10.7112	10.9488	10.201	10.7804	10.0776	10.9444	10.2725	10.8568	10.4154	11.1673	10.4861
IDI1	5.86919	6.78714	5.67557	6.53431	6.78466	6.52354	8.45245	7.36958	6.98719	6.55946	7.88632	5.19751	7.00138	7.43872	7.16479	7.46508	7.6081	7.50523
CELF2	4.91245	5.39458	5.56846	6.06761	2.94459	4.64362	2.94459	2.94459	2.94459	2.94459	2.94459	2.94459	2.94459	2.94459	2.94459	2.94459	2.94459	2.94459
MXI1	5.04461	5.67559	6.18518	5.85645	6.15567	7.04216	4.00493	5.08651	3.68704	2.94459	2.94459	5.19751	4.30312	2.94459	4.92268	4.68957	4.46691	2.94459
SHOC2	6.24438	6.84009	6.84053	6.51645	6.77241	5.4064	4.00493	5.08651	5.61909	2.94459	6.02069	2.94459	4.30312	6.01945	5.84519	5.45651	5.19101	2.94459
TCF7L2	6.72138	6.32089	5.70966	7.06374	5.31903	6.36001	2.94459	2.94459	3.95145	2.94459	5.39349	2.94459	6.08557	5.18125	4.06619	2.94459	2.94459	4.27031
PLEKHS1	5.07872	4.83553	2.94459	5.98099	2.94459	2.94459	2.94459	2.94459	2.94459	2.94459	2.94459	2.94459	2.94459	2.94459	2.94459	2.94459	2.94459	2.94459
AFAP1L2	4.50741	5.42417	5.19142	5.27043	6.53316	4.6748	2.94459	2.94459	2.94459	2.94459	2.94459	2.94459	2.94459	3.74584	3.61175	2.94459	2.94459	5.40919
ABLIM1	7.49539	7.12415	7.40703	7.18304	7.10137	6.92501	2.94459	4.38115	4.36819	2.94459	2.94459	2.94459	2.94459	4.63515	4.68951	3.77968	2.94459	4.27031
PDZD8	5.33856	5.36572	5.81376	4.30542	5.74254	6.44565	5.62875	2.94459	2.94459	2.94459	2.94459	2.94459	4.9902	2.94459	4.06619	2.94459	2.94459	2.94459
UPF2	6.54314	7.75365	7.70658	6.62866	7.48217	6.01317	6.22009	5.55818	5.37075	6.55946	6.02069	6.5651	4.9902	6.86198	6.32408	5.64231	5.19101	6.47392
RAB11FIP2	5.31433	5.82103	5.29291	4.73887	2.94459	5.47113	2.94459	2.94459	3.68704	2.94459	2.94459	2.94459	2.94459	4.93389	3.61175	2.94459	2.94459	4.27031
EIF3A	7.6882	7.89485	7.93053	7.68475	7.06986	7.00308	7.30478	6.19763	6.5421	2.94459	7.39173	7.50523	4.9902	6.9312	7.02136	6.08858	4.46691	7.41005
PRDX3	6.67845	6.94665	7.14946	6.65579	6.32284	6.34918	8.41762	8.00758	8.52277	8.63475	8.30706	6.95051	8.21294	8.65167	8.66539	8.38202	8.34361	8.32579
DHTKD1	4.58066	4.86269	5.74352	5.12933	2.94459	5.68046	4.00493	2.94459	3.36306	2.94459	2.94459	2.94459	2.94459	4.93389	2.94459	2.94459	2.94459	4.94933
SEC23IP	5.37891	5.80229	5.24715	5.94168	6.67416	2.94459	4.00493	5.08651	4.17482	2.94459	4.93494	2.94459	2.94459	4.63515	4.41126	2.94459	2.94459	2.94459
CDC123	6.90147	6.99886	6.76713	6.31465	6.90078	6.04136	7.9169	7.36958	7.9876	7.10462	6.93252	7.71886	7.64658	7.77629	7.89809	7.51353	8.27812	7.59451
WDR11	6.22142	5.72339	6.16582	4.03893	5.20244	5.28399	2.94459	2.94459	2.94459	2.94459	2.94459	2.94459	2.94459	2.94459	2.94459	2.94459	2.94459	2.94459
FGFR2	3.91734	4.14911	4.53921	4.87954	2.94459	2.94459	2.94459	2.94459	2.94459	2.94459	2.94459	2.94459	2.94459	2.94459	2.94459	2.94459	2.94459	2.94459
ATE1	5.96885	4.86265	5.58895	5.98369	4.91795	5.95773	2.94459	2.94459	2.94459	2.94459	4.2588	2.94459	4.30312	3.74584	4.68951	4.68957	2.94459	2.94459
BUB3	6.59812	6.96847	6.88908	6.9877	5.92109	6.29588	8.86817	8.07943	8.01676	8.0637	7.06173	7.25437	8.66213	7.77629	7.78421	7.46508	7.49735	7.07983
UROS	6.13422	6.00693	5.69499	6.22487	6.12173	6.30657	4.60945	2.94459	3.68704	5.67265	4.2588	2.94459	4.9902	4.63515	5.12335	3.77968	2.94459	4.94933
FANK1	4.79239	4.11346	4.68564	5.27916	5.18582	4.57025	2.94459	2.94459	2.94459	2.94459	2.94459	2.94459	2.94459	2.94459	2.94459	2.94459	2.94459	2.94459
CCDC3	6.24208	5.7927	6.30115	6.39401	5.74692	5.28898	2.94459	2.94459	2.94459	2.94459	2.94459	2.94459	2.94459	2.94459	2.94459	2.94459	2.94459	2.94459
PTPRE	5.99693	5.97521	6.39263	6.07788	6.25252	4.61578	7.22644	7.25014	7.37267	7.10462	7.73953	5.19751	7.55716	7.61736	7.92521	6.70411	8.68419	8.03818
EBF3	5.26991	5.81828	5.83807	5.58907	2.94459	4.6777	2.94459	2.94459	4.17482	2.94459	2.94459	2.94459	2.94459	4.25796	2.94459	3.77968	2.94459	2.94459
GLRX3	7.2692	6.96165	6.34432	6.16929	5.55215	6.61722	8.38193	8.60268	8.77395	8.0637	8.25396	7.71886	7.00138	8.22529	8.05365	8.55404	7.89694	8.37703
BNIP3	6.55088	6.46659	6.63535	6.58713	5.20305	5.2629	5.03417	4.38115	3.95145	2.94459	2.94459	5.19751	5.80396	3.74584	5.29949	5.64231	2.94459	2.94459
PWWP2B	3.98105	5.03535	3.51506	5.39587	4.92103	2.94459	2.94459	2.94459	2.94459	2.94459	2.94459	2.94459	2.94459	3.74584	4.06619	2.94459	2.94459	2.94459
MTG1	4.70033	4.12992	4.47419	4.98747	2.94459	2.94459	7.22644	6.43522	6.37203	2.94459	7.39173	6.5651	7.2499	5.88635	5.95453	7.19488	6.9428	4.27031
FRMD4A	6.57206	6.37099	6.44899	7.20636	5.74497	5.8318	5.62875	2.94459	5.27748	5.67265	2.94459	5.19751	4.30312	5.57645	6.05616	5.64231	5.67089	4.94933
FAM171A1	6.0237	6.46524	5.82361	6.7437	5.94816	4.6748	2.94459	2.94459	3.95145	2.94459	2.94459	2.94459	2.94459	3.74584	4.06619	2.94459	2.94459	6.65086
RSU1	6.45529	6.90683	6.43054	6.62236	5.95291	4.65566	6.96214	8.00758	7.83228	7.10462	7.28989	7.25437	7.55716	7.73817	7.66057	7.81361	7.80694	8.03818
VIM	9.14968	9.44518	9.04216	9.01941	8.84057	8.62444	11.0567	10.4918	10.6633	10.3034	11.0377	8.47433	11.1648	11.3492	11.0783	11.1453	9.0797	11.1333
ST8SIA6	5.00763	4.61512	3.88889	4.84695	2.94459	2.94459	2.94459	2.94459	2.94459	2.94459	2.94459	2.94459	2.94459	2.94459	2.94459	2.94459	2.94459	2.94459
NSUN6	5.29537	7.15972	7.28371	6.42748	6.62836	6.23136	4.00493	2.94459	3.68704	2.94459	4.93494	2.94459	2.94459	2.94459	4.06619	2.94459	2.94459	2.94459
ARL5B	5.49636	6.65573	6.57874	6.6956	5.74029	6.11136	2.94459	2.94459	3.95145	2.94459	4.93494	2.94459	2.94459	3.74584	2.94459	2.94459	2.94459	2.94459
PLXDC2	4.66149	5.77788	6.30932	4.57751	6.75046	4.6675	2.94459	2.94459	2.94459	2.94459	2.94459	2.94459	2.94459	2.94459	2.94459	2.94459	2.94459	2.94459
NEBL	5.09159	4.66836	5.28384	4.24739	5.19997	2.94459	2.94459	2.94459	2.94459	2.94459	2.94459	2.94459	2.94459	2.94459	2.94459	3.77968	2.94459	2.94459
SKIDA1	2.94459	4.72888	2.94459	4.90338	2.94459	5.68274	2.94459	2.94459	3.36306	2.94459	2.94459	2.94459	2.94459	2.94459	2.94459	2.94459	2.94459	2.94459
MLLT10	5.93086	6.06456	6.17964	7.13926	6.46248	4.65267	2.94459	2.94459	5.27748	2.94459	4.2588	2.94459	4.9902	4.93389	4.92268	5.2432	5.19101	5.40919
COMMD3	6.08226	6.05871	5.80302	6.65735	5.18851	5.90787	8.10379	7.58234	7.91203	7.10462	8.30706	6.5651	8.15317	7.23481	7.45263	7.77438	7.80694	7.9049
BMI1	5.31775	4.98345	4.5204	5.20391	2.94459	6.09546	2.94459	2.94459	2.94459	2.94459	2.94459	2.94459	2.94459	2.94459	3.61175	2.94459	2.94459	2.94459
SPAG6	4.18647	4.43554	2.94459	5.00039	2.94459	2.94459	2.94459	2.94459	2.94459	2.94459	2.94459	2.94459	2.94459	3.74584	2.94459	2.94459	2.94459	2.94459
PIP4K2A	5.56505	5.81343	6.00559	5.80139	4.92147	2.94459	2.94459	2.94459	2.94459	2.94459	2.94459	2.94459	2.94459	2.94459	3.61175	4.3052	2.94459	2.94459
ARHGAP21	4.31601	5.80901	5.52613	5.96527	5.95193	2.94459	4.60945	4.38115	3.95145	2.94459	2.94459	2.94459	4.9902	4.25796	4.41126	4.3052	2.94459	2.94459
ENKUR	5.1175	2.94459	2.94459	2.94459	2.94459	2.94459	2.94459	2.94459	2.94459	2.94459	2.94459	2.94459	2.94459	2.94459	2.94459	2.94459	2.94459	2.94459
APBB1IP	3.64742	4.75003	4.76051	2.94459	2.94459	2.94459	2.94459	2.94459	2.94459	2.94459	2.94459	2.94459	2.94459	2.94459	2.94459	2.94459	2.94459	2.94459
ANKRD26	6.19765	5.81877	6.21951	6.51118	6.63883	6.3731	2.94459	2.94459	4.69115	7.80894	2.94459	2.94459	2.94459	4.93389	5.29949	2.94459	2.94459	2.94459
YME1L1	6.47367	7.42676	7.85866	7.52606	7.44486	6.67457	5.85388	4.38115	4.82902	2.94459	2.94459	2.94459	2.94459	6.01945	5.84519	3.77968	6.31791	5.75736
RAB18	6.8148	6.79366	7.08461	6.51011	5.92109	6.16201	7.64306	8.00758	8.48154	8.91917	8.40773	6.5651	8.09081	8.16908	8.19405	7.73405	7.89694	7.75804
WAC-AS1	6.23163	6.26424	6.59421	6.0381	6.50307	6.1005	5.62875	4.38115	4.36819	2.94459	5.39349	2.94459	5.45371	6.01945	5.84519	3.77968	2.94459	6.03763
WAC	6.90619	7.37886	7.27923	7.257	7.35423	6.19601	4.60945	5.91305	5.54096	2.94459	4.93494	5.19751	6.32108	7.28855	6.24019	3.77968	4.46691	4.27031
SVIL	7.63855	7.31385	7.39278	6.89612	7.15303	6.86746	6.37337	7.11991	5.76368	5.67265	6.02069	2.94459	5.80396	4.63515	6.05616	7.00458	2.94459	5.40919
MTPAP	5.13646	4.52913	5.65914	5.61085	5.19419	6.24493	4.00493	4.38115	3.95145	2.94459	4.2588	2.94459	2.94459	4.25796	3.61175	4.68957	2.94459	2.94459
MAP3K8	5.74847	7.32384	6.95784	6.72567	6.84976	6.99365	4.60945	4.38115	2.94459	2.94459	2.94459	2.94459	4.30312	3.74584	4.06619	2.94459	2.94459	2.94459
ZEB1-AS1	4.13126	4.87373	4.13093	4.52766	2.94459	5.47338	2.94459	2.94459	2.94459	2.94459	2.94459	2.94459	2.94459	2.94459	2.94459	2.94459	2.94459	2.94459
EPC1	6.9807	7.2794	7.49582	7.10245	6.82625	7.09409	2.94459	2.94459	4.95486	2.94459	6.25493	6.95051	5.45371	6.86198	5.72688	4.68957	6.55755	6.65086
CREM	6.31889	6.37127	4.94306	6.44092	5.87821	6.07588	8.10379	6.97676	9.23112	9.15665	9.46323	7.9049	9.48825	8.86127	9.53325	8.92034	9.86156	9.30838
CCNY	6.20664	6.29946	5.86181	6.82367	5.566	2.94459	4.60945	5.55818	5.17774	2.94459	6.25493	5.19751	2.94459	5.18125	4.06619	3.77968	2.94459	4.94933
ZNF33A	6.50027	7.02628	6.73067	7.07745	6.43334	5.40765	5.62875	5.55818	4.95486	5.67265	2.94459	2.94459	6.08557	3.74584	4.92268	4.68957	4.46691	2.94459
ZNF37A	6.20109	5.57432	5.82871	6.68459	5.03559	6.23789	4.60945	5.08651	3.95145	2.94459	2.94459	2.94459	2.94459	5.39234	4.41126	4.68957	2.94459	2.94459
ZNF33B	5.42871	6.1432	6.19272	4.98375	6.36622	5.4611	5.03417	2.94459	3.36306	7.10462	2.94459	2.94459	5.45371	4.25796	4.68951	2.94459	2.94459	5.75736
RASGEF1A	4.39227	3.54925	2.94459	5.24796	5.20489	2.94459	2.94459	2.94459	2.94459	2.94459	2.94459	2.94459	2.94459	2.94459	2.94459	2.94459	2.94459	2.94459
HNRNPF	7.48015	7.98116	7.41815	8.02085	7.49096	7.62993	8.99171	9.02276	9.04554	7.49934	9.17981	7.71886	9.16414	8.63101	9.10553	9.07364	8.57935	8.37703
CXCL12	6.45425	7.00078	6.83813	6.00652	5.79306	7.30952	5.62875	5.08651	5.69319	2.94459	4.2588	2.94459	4.9902	4.93389	5.84519	4.3052	6.31791	2.94459
2008-03-01	4.6327	5.17897	5.60431	4.98784	2.94459	2.94459	2.94459	2.94459	2.94459	2.94459	2.94459	2.94459	2.94459	2.94459	2.94459	3.77968	2.94459	2.94459
FAM21C	5.35623	5.30773	5.37659	5.47775	5.03612	2.94459	4.60945	2.94459	4.82902	2.94459	2.94459	2.94459	5.45371	2.94459	3.61175	2.94459	2.94459	2.94459
SYT15	5.40712	6.74398	5.37148	6.8915	4.61484	6.04657	4.00493	2.94459	2.94459	2.94459	2.94459	2.94459	2.94459	2.94459	2.94459	2.94459	2.94459	2.94459
AKR1C1	5.83722	5.23679	6.09158	5.03934	5.19904	2.94459	2.94459	2.94459	4.36819	2.94459	2.94459	2.94459	2.94459	3.74584	3.61175	4.3052	2.94459	4.94933
MAPK8	5.12979	5.02952	6.09405	5.90384	6.03848	4.65715	2.94459	2.94459	2.94459	2.94459	2.94459	2.94459	4.30312	2.94459	4.06619	4.99278	2.94459	2.94459
AKR1C3	7.00591	6.64018	7.20568	6.30965	4.61	6.34299	4.60945	2.94459	4.95486	2.94459	2.94459	2.94459	4.9902	3.74584	4.41126	4.68957	2.94459	5.75736
C10orf128	6.39419	6.98285	6.88357	7.40576	5.35035	6.65203	2.94459	2.94459	2.94459	2.94459	2.94459	2.94459	2.94459	2.94459	2.94459	2.94459	2.94459	2.94459
AGAP6	3.82178	3.65301	2.94459	5.94652	2.94459	2.94459	2.94459	2.94459	2.94459	2.94459	2.94459	2.94459	2.94459	2.94459	2.94459	2.94459	2.94459	2.94459
FAM21A	5.47351	5.19104	5.80911	6.0626	2.94459	6.05518	2.94459	2.94459	2.94459	2.94459	2.94459	2.94459	2.94459	2.94459	2.94459	2.94459	2.94459	2.94459
NET1	6.61202	6.67865	7.19277	6.95254	2.94459	7.31539	4.00493	2.94459	2.94459	2.94459	4.2588	2.94459	4.30312	2.94459	2.94459	3.77968	4.46691	2.94459
FAM208B	5.85557	5.88296	5.05953	6.31252	6.12843	5.27514	2.94459	2.94459	3.68704	2.94459	2.94459	6.03763	2.94459	3.74584	4.68951	2.94459	2.94459	4.94933
FAM13C	6.55836	7.64332	7.25541	7.43889	7.00687	6.46466	2.94459	2.94459	2.94459	2.94459	2.94459	2.94459	2.94459	2.94459	4.06619	2.94459	2.94459	2.94459
CCDC6	5.81006	6.07651	5.64164	6.17771	5.20305	2.94459	2.94459	5.08651	5.27748	5.67265	4.2588	2.94459	4.30312	4.63515	4.41126	2.94459	2.94459	2.94459
ANK3	4.55601	5.3006	4.3584	4.07509	2.94459	2.94459	2.94459	2.94459	2.94459	2.94459	2.94459	2.94459	2.94459	2.94459	2.94459	2.94459	2.94459	2.94459
C10orf107	6.5065	6.72137	2.94459	5.38239	2.94459	2.94459	2.94459	2.94459	2.94459	2.94459	2.94459	2.94459	2.94459	2.94459	2.94459	2.94459	2.94459	2.94459
ARID5B	7.81099	8.14496	7.8383	7.29178	7.51704	7.17738	2.94459	4.38115	6.27884	2.94459	4.2588	6.03763	5.80396	5.57645	6.86208	4.68957	6.55755	5.40919
EGR2	5.02477	6.01076	6.23022	5.61873	5.39798	5.7129	2.94459	2.94459	2.94459	2.94459	2.94459	2.94459	4.30312	2.94459	3.61175	2.94459	2.94459	2.94459
RUFY2	6.15756	6.17523	6.13097	6.08389	4.60696	2.94459	2.94459	2.94459	4.53869	2.94459	2.94459	2.94459	5.45371	4.93389	5.12335	2.94459	2.94459	2.94459
TET1	4.09907	4.282	5.0241	4.40065	5.03745	2.94459	2.94459	2.94459	2.94459	2.94459	2.94459	2.94459	2.94459	2.94459	2.94459	2.94459	2.94459	2.94459
C10orf35	3.62684	2.94459	2.94459	2.94459	2.94459	2.94459	6.04858	2.94459	3.68704	2.94459	4.2588	5.19751	4.30312	5.18125	4.92268	5.45651	6.03037	2.94459
COL13A1	3.72315	3.85652	2.94459	2.94459	2.94459	2.94459	6.04858	2.94459	7.07296	6.55946	2.94459	2.94459	4.9902	6.99725	6.05616	4.99278	2.94459	7.07983
SFMBT2	5.31566	4.68882	5.06738	4.98965	4.61484	5.47382	2.94459	2.94459	2.94459	2.94459	2.94459	2.94459	2.94459	4.25796	3.61175	4.3052	2.94459	2.94459
PRF1	4.7009	3.54475	2.94459	2.94459	2.94459	2.94459	2.94459	2.94459	2.94459	2.94459	2.94459	2.94459	2.94459	2.94459	2.94459	2.94459	2.94459	2.94459
UNC5B	3.95347	4.05462	4.52586	2.94459	2.94459	2.94459	6.75452	6.19763	7.37267	2.94459	6.79058	6.03763	8.21294	7.61736	7.72371	6.70411	6.9428	6.95051
PSAP	8.11734	8.17535	8.06321	8.02322	7.54974	7.71329	9.60078	9.95589	9.61635	8.63475	9.208	10.0776	9.46385	9.54147	9.95115	9.52744	8.78192	9.0169
ANXA7	7.4099	7.59019	7.13986	6.56299	7.40495	6.99907	8.14696	7.76773	8.26778	8.91917	8.19883	8.06967	8.47949	8.25259	8.53062	7.81361	8.06168	6.80845
USP54	3.5118	4.07415	5.09354	3.59869	2.94459	2.94459	2.94459	2.94459	2.94459	2.94459	2.94459	2.94459	2.94459	2.94459	2.94459	2.94459	2.94459	2.94459
FUT11	4.85703	5.80246	5.62969	5.17513	5.5168	2.94459	4.00493	2.94459	3.68704	5.67265	2.94459	2.94459	2.94459	4.25796	3.61175	3.77968	4.46691	2.94459
CHCHD1	6.38859	6.08001	5.50253	6.90229	5.51521	5.41055	6.75452	7.67801	7.25526	7.49934	7.28989	6.03763	7.35975	7.39038	6.7452	8.30152	2.94459	7.30815
PLAU	4.52944	3.66191	4.55573	2.94459	2.94459	2.94459	7.30478	5.08651	7.23059	7.49934	5.74091	5.19751	7.55716	6.54618	7.66057	7.1342	5.67089	6.47392
VCL	6.71748	6.48596	6.94203	4.75399	5.19252	5.46385	5.62875	4.38115	4.17482	2.94459	5.39349	2.94459	2.94459	3.74584	3.61175	5.45651	2.94459	2.94459
ITIH5	5.75866	5.77852	5.10255	5.07462	5.03665	5.85945	2.94459	2.94459	2.94459	2.94459	4.93494	5.19751	2.94459	5.39234	2.94459	3.77968	4.46691	2.94459
KAT6B	5.88746	5.46184	5.91842	6.37531	5.94136	6.09546	2.94459	2.94459	4.53869	2.94459	2.94459	2.94459	4.9902	5.57645	4.68951	2.94459	2.94459	2.94459
VDAC2	7.63726	7.437	7.29605	6.98992	7.65748	6.80506	8.61501	8.00758	8.23094	7.10462	8.30706	9.26824	8.32554	8.40636	8.7588	8.24524	8.46629	8.47433
ATP5C1	7.86622	7.71586	7.29365	7.45608	7.33642	6.26841	8.45245	8.39312	9.00246	8.63475	8.54668	7.25437	9.16414	8.84343	8.6972	9.53919	9.53703	9.45863
POLR3A	4.66379	5.16382	4.85888	3.60713	6.35942	5.28711	2.94459	4.38115	2.94459	2.94459	2.94459	2.94459	2.94459	2.94459	4.06619	2.94459	2.94459	2.94459
RPS24	9.18335	9.49204	9.13141	8.95304	8.73039	8.54152	10.0506	9.85715	10.5581	9.69797	10.4196	10.3897	10.8535	11.0125	10.3061	10.7395	10.8215	10.4387
ZCCHC24	5.17008	5.47529	5.75162	6.57215	2.94459	2.94459	4.00493	2.94459	2.94459	2.94459	2.94459	2.94459	2.94459	2.94459	2.94459	2.94459	2.94459	2.94459
DYDC2	4.48758	2.94459	4.27093	2.94459	2.94459	2.94459	2.94459	2.94459	2.94459	2.94459	2.94459	2.94459	2.94459	2.94459	2.94459	2.94459	2.94459	2.94459
FAM213A	7.92766	8.15978	7.95006	7.50142	7.16644	6.28846	9.58517	10.0303	9.59234	9.45255	7.57608	10.7711	9.53583	9.01266	9.18621	9.45485	10.5982	10.2863
GHITM	7.66238	7.51748	6.66425	7.35519	7.47257	6.89759	8.70442	8.39312	8.90447	8.0637	8.25396	8.21753	8.27034	8.73146	8.72833	8.74879	9.11764	8.88154
CCSER2	6.56168	7.04565	6.67065	7.01326	4.60879	6.47861	5.85388	2.94459	5.83088	5.67265	4.2588	2.94459	5.80396	5.39234	5.59799	5.2432	2.94459	2.94459
ADIRF	8.70384	9.29308	8.85681	8.76788	8.16298	8.10875	6.04858	5.08651	4.53869	2.94459	2.94459	9.26824	4.9902	5.57645	6.15111	8.06189	2.94459	7.41005
CH25H	6.287	5.9608	4.80032	5.41386	2.94459	2.94459	2.94459	2.94459	3.95145	2.94459	2.94459	2.94459	2.94459	2.94459	2.94459	2.94459	2.94459	2.94459
IFIT2	4.58244	5.96984	6.00612	6.48871	5.25437	2.94459	2.94459	2.94459	2.94459	2.94459	2.94459	2.94459	2.94459	2.94459	2.94459	2.94459	5.19101	2.94459
IFIT3	5.3529	6.87048	6.69984	6.27202	6.72952	6.85829	4.60945	2.94459	4.69115	2.94459	4.2588	2.94459	2.94459	4.25796	5.29949	5.80689	4.46691	2.94459
IFIT1	5.14957	6.26454	5.94099	5.86697	2.94459	4.6675	5.03417	2.94459	4.36819	2.94459	4.2588	2.94459	2.94459	3.74584	2.94459	2.94459	2.94459	4.94933
KIF20B	4.77402	5.57999	5.49673	4.96983	4.61363	2.94459	4.60945	2.94459	2.94459	2.94459	2.94459	2.94459	5.45371	2.94459	4.06619	2.94459	2.94459	2.94459
HECTD2	4.06234	4.72439	4.30654	5.78937	2.94459	2.94459	2.94459	2.94459	3.68704	2.94459	2.94459	2.94459	2.94459	3.74584	2.94459	2.94459	2.94459	2.94459
TNKS2	5.99091	6.53305	6.34791	5.95714	6.46508	2.94459	4.00493	2.94459	3.36306	2.94459	4.2588	2.94459	4.9902	4.25796	2.94459	2.94459	2.94459	2.94459
BTAF1	4.45502	5.09298	4.53968	5.48521	2.94459	2.94459	4.00493	2.94459	3.36306	2.94459	2.94459	2.94459	2.94459	3.74584	3.61175	2.94459	2.94459	2.94459
CPEB3	4.48569	3.78666	3.6273	2.94459	2.94459	2.94459	2.94459	2.94459	2.94459	2.94459	2.94459	2.94459	2.94459	2.94459	2.94459	2.94459	2.94459	2.94459
EXOC6	6.94189	6.49781	6.19779	6.21279	5.19385	6.23848	2.94459	5.08651	2.94459	5.67265	6.02069	2.94459	4.30312	3.74584	4.06619	2.94459	2.94459	5.40919
MYOF	6.64418	6.92397	7.03734	7.03274	7.36496	6.35468	2.94459	2.94459	3.68704	2.94459	2.94459	2.94459	2.94459	2.94459	2.94459	2.94459	2.94459	2.94459
RBP4	2.94459	3.37149	2.94459	4.92279	2.94459	2.94459	7.81352	7.25014	5.95657	7.10462	4.2588	2.94459	7.55716	5.39234	5.84519	6.5266	2.94459	7.50523
NOC3L	5.87477	6.57643	6.77824	6.67631	6.78718	6.42852	2.94459	2.94459	3.36306	2.94459	2.94459	2.94459	2.94459	2.94459	4.41126	3.77968	2.94459	4.27031
HELLS	5.32837	3.92503	5.01746	3.63601	5.40558	4.6616	2.94459	2.94459	3.36306	2.94459	2.94459	2.94459	2.94459	3.74584	2.94459	2.94459	2.94459	2.94459
ENTPD1	7.34925	7.55049	7.40603	7.67366	7.2961	7.14787	6.04858	4.38115	5.83088	6.55946	4.93494	2.94459	5.45371	5.18125	6.32408	5.2432	4.46691	4.27031
ENTPD1-AS1	4.02299	4.38343	4.76237	2.94459	5.19419	5.16347	2.94459	2.94459	2.94459	2.94459	2.94459	2.94459	2.94459	2.94459	2.94459	2.94459	2.94459	2.94459
ZNF518A	5.78817	5.95088	4.37812	5.71539	6.869	2.94459	2.94459	2.94459	4.36819	2.94459	2.94459	2.94459	2.94459	4.93389	4.92268	4.99278	4.46691	2.94459
AVPI1	5.59976	5.21931	5.89338	5.71006	2.94459	6.30899	2.94459	4.38115	3.36306	2.94459	4.93494	2.94459	4.30312	2.94459	2.94459	2.94459	2.94459	2.94459
MARVELD1	4.26734	3.83812	5.04368	5.26176	2.94459	2.94459	2.94459	2.94459	3.36306	2.94459	4.2588	2.94459	2.94459	2.94459	2.94459	2.94459	2.94459	2.94459
AP2A2	6.37562	6.13419	6.06467	6.2976	2.94459	6.05592	4.60945	4.38115	4.17482	2.94459	2.94459	2.94459	4.30312	4.25796	4.92268	4.3052	4.46691	2.94459
YAP1	5.59532	5.38371	5.32498	5.6533	2.94459	2.94459	4.00493	2.94459	2.94459	2.94459	2.94459	2.94459	2.94459	2.94459	4.41126	4.68957	2.94459	2.94459
BIRC3	7.22844	7.03662	6.83693	6.10362	6.61752	5.64888	4.00493	2.94459	2.94459	6.55946	2.94459	5.19751	2.94459	4.25796	2.94459	6.78529	6.31791	2.94459
MMP1	4.17073	3.85454	2.94459	2.94459	2.94459	2.94459	11.5342	12.3868	9.65395	11.9939	13.0396	11.2374	10.9706	10.6308	11.3171	12.1808	12.5553	6.65086
DCUN1D5	5.34988	5.53871	6.03703	5.16678	5.03559	2.94459	6.63831	7.76773	6.92703	2.94459	7.39173	6.5651	6.70097	6.7127	6.7452	7.3091	7.98166	6.80845
DYNC2H1	5.5746	4.80243	4.6342	5.91219	4.9153	5.11604	2.94459	5.55818	2.94459	2.94459	4.2588	2.94459	2.94459	3.74584	2.94459	4.99278	2.94459	2.94459
ADM	4.62851	5.35008	5.3729	6.34743	2.94459	5.45833	7.30478	9.12814	8.26778	6.55946	8.67342	7.71886	7.95738	8.1106	7.45263	7.8518	9.32641	4.27031
MTRNR2L8	4.98922	7.14756	7.88244	6.3812	8.07896	5.44432	2.94459	2.94459	3.36306	2.94459	2.94459	2.94459	2.94459	2.94459	2.94459	2.94459	2.94459	2.94459
CWF19L2	5.91577	6.84609	6.30943	6.69914	7.40485	6.93905	6.37337	4.38115	4.95486	2.94459	4.93494	2.94459	4.9902	4.93389	4.41126	4.99278	2.94459	2.94459
SLC35F2	4.17581	4.60624	4.61751	4.58675	5.19452	5.28836	2.94459	2.94459	2.94459	2.94459	2.94459	2.94459	4.30312	2.94459	2.94459	2.94459	2.94459	2.94459
CTR9	5.97624	6.83246	6.61016	6.5393	5.8425	6.16824	4.00493	4.38115	4.17482	7.10462	2.94459	2.94459	2.94459	5.39234	3.61175	4.68957	2.94459	4.27031
CUL5	6.61624	7.0073	6.27241	6.78534	5.20182	5.46659	4.00493	5.08651	3.95145	5.67265	4.2588	2.94459	4.30312	5.7397	6.05616	5.45651	6.31791	2.94459
NPAT	5.4023	6.03544	6.59184	5.53028	5.73607	2.94459	5.03417	2.94459	2.94459	5.67265	2.94459	2.94459	2.94459	4.63515	3.61175	4.99278	5.67089	2.94459
ATM	5.97097	5.96059	6.74255	6.65369	6.43415	5.79752	2.94459	2.94459	5.17774	2.94459	2.94459	2.94459	2.94459	3.74584	2.94459	2.94459	2.94459	2.94459
EXPH5	4.44762	3.73272	4.53473	4.98378	2.94459	2.94459	2.94459	2.94459	2.94459	2.94459	2.94459	2.94459	2.94459	2.94459	2.94459	2.94459	2.94459	2.94459
ARHGAP20	3.96502	4.94543	4.10194	4.2794	4.61303	2.94459	2.94459	2.94459	2.94459	2.94459	2.94459	2.94459	2.94459	2.94459	2.94459	2.94459	2.94459	2.94459
C11orf88	5.67917	5.09545	5.54528	4.5274	2.94459	2.94459	2.94459	2.94459	2.94459	2.94459	2.94459	2.94459	2.94459	2.94459	2.94459	2.94459	2.94459	2.94459
SIK2	5.12852	5.65191	4.8666	5.45285	5.20458	5.68008	2.94459	5.55818	3.68704	2.94459	4.2588	5.19751	2.94459	2.94459	4.06619	3.77968	4.46691	2.94459
DIXDC1	6.39884	6.09788	6.8506	6.44356	6.03812	2.94459	2.94459	2.94459	2.94459	2.94459	2.94459	2.94459	2.94459	4.63515	2.94459	2.94459	2.94459	2.94459
C11orf57	5.66913	5.51083	5.04037	6.20679	5.73455	2.94459	2.94459	2.94459	4.53869	2.94459	5.39349	5.19751	4.30312	3.74584	4.06619	2.94459	2.94459	2.94459
TIMM8B	6.89511	7.4998	6.54649	6.6154	7.30072	7.18158	7.75891	8.07943	8.32718	7.10462	7.88632	7.50523	7.73078	7.91944	7.72371	7.88901	8.20952	7.67859
PTS	6.41534	6.53508	6.11345	6.07933	2.94459	5.77324	7.22644	7.47988	8.01676	6.55946	6.79058	7.71886	7.13099	8.14014	8.00363	7.19488	8.27812	7.97308
ZBTB16	5.9105	7.10035	7.51586	6.81463	7.11871	6.24406	4.60945	5.08651	4.17482	7.10462	4.93494	2.94459	2.94459	2.94459	2.94459	2.94459	5.67089	4.27031
NNMT	8.22028	7.96294	7.56247	7.12971	7.81007	6.79178	4.00493	2.94459	3.95145	2.94459	2.94459	6.5651	2.94459	3.74584	4.06619	3.77968	4.46691	2.94459
MUC5B	6.25002	5.5328	6.07191	6.38534	5.34235	6.52564	2.94459	2.94459	2.94459	2.94459	2.94459	2.94459	2.94459	2.94459	2.94459	2.94459	2.94459	2.94459
SIK3	5.05871	5.66415	4.02648	4.70292	6.00042	4.65715	4.60945	2.94459	3.36306	2.94459	4.2588	2.94459	2.94459	3.74584	4.06619	2.94459	2.94459	2.94459
SIDT2	4.90465	4.26672	5.12506	4.77744	5.89564	2.94459	2.94459	2.94459	3.68704	2.94459	2.94459	2.94459	2.94459	2.94459	2.94459	2.94459	2.94459	2.94459
PCSK7	6.59881	6.6904	6.67422	4.5555	2.94459	5.45879	4.00493	2.94459	4.17482	5.67265	5.74091	2.94459	4.30312	4.25796	4.41126	3.77968	2.94459	4.27031
RNF214	5.88283	5.23338	5.3381	5.89107	5.74351	4.65715	4.00493	2.94459	2.94459	2.94459	4.2588	2.94459	5.80396	4.93389	4.41126	2.94459	2.94459	4.27031
CEP164	5.79392	6.24357	6.56608	6.26145	4.60879	2.94459	4.00493	5.08651	4.69115	2.94459	4.2588	6.5651	2.94459	4.63515	4.06619	5.2432	4.46691	2.94459
FXYD6	5.86718	5.03341	4.84612	5.72853	4.61484	6.78919	2.94459	2.94459	2.94459	2.94459	4.2588	2.94459	2.94459	2.94459	2.94459	2.94459	2.94459	2.94459
IL10RA	3.56693	4.44251	4.04857	2.94459	2.94459	5.46932	2.94459	2.94459	2.94459	2.94459	2.94459	2.94459	2.94459	2.94459	2.94459	2.94459	2.94459	2.94459
TMPRSS4	5.47185	4.92717	4.51998	4.41572	2.94459	2.94459	2.94459	2.94459	2.94459	2.94459	2.94459	2.94459	2.94459	2.94459	2.94459	2.94459	2.94459	2.94459
MPZL3	4.50799	4.56507	5.31375	4.31397	5.40558	2.94459	2.94459	2.94459	2.94459	2.94459	2.94459	2.94459	2.94459	2.94459	2.94459	2.94459	2.94459	2.94459
CD3E	4.69973	4.58507	4.3238	2.94459	2.94459	2.94459	2.94459	2.94459	2.94459	2.94459	2.94459	2.94459	2.94459	2.94459	2.94459	2.94459	2.94459	2.94459
CD3D	6.05776	5.41748	5.19281	2.94459	2.94459	2.94459	2.94459	2.94459	2.94459	2.94459	2.94459	2.94459	2.94459	2.94459	2.94459	2.94459	2.94459	2.94459
CD3G	4.73696	4.7538	4.32337	2.94459	2.94459	4.64058	2.94459	2.94459	2.94459	2.94459	2.94459	2.94459	2.94459	2.94459	2.94459	2.94459	2.94459	2.94459
UBE4A	5.70638	5.76647	5.39155	6.21304	5.40536	5.2821	4.60945	5.08651	3.68704	2.94459	6.4564	2.94459	2.94459	4.25796	4.06619	3.77968	2.94459	2.94459
ATP5L	8.35295	8.76048	8.32406	7.76835	7.83238	7.81252	9.74824	9.22636	9.90848	8.28015	9.50927	9.67877	9.71188	9.59578	9.74592	10.0304	9.1546	9.33454
KMT2A	6.82432	7.1063	7.57864	7.28822	7.26885	7.26969	5.03417	4.38115	4.53869	2.94459	4.2588	2.94459	2.94459	5.18125	5.84519	6.21117	2.94459	5.75736
TMEM25	5.06907	5.57985	4.12812	4.26658	2.94459	2.94459	2.94459	2.94459	3.68704	2.94459	2.94459	2.94459	2.94459	4.25796	3.61175	2.94459	2.94459	2.94459
DDX6	6.68583	6.95512	7.03819	7.08495	6.49191	5.76851	2.94459	2.94459	4.82902	5.67265	4.2588	2.94459	2.94459	6.01945	5.12335	2.94459	5.19101	5.40919
USP47	6.06277	6.47917	7.10435	6.13059	6.61075	6.30102	5.03417	5.55818	4.36819	2.94459	4.2588	2.94459	2.94459	6.25366	5.29949	6.61809	5.67089	5.40919
RPS25	9.04852	9.45006	9.09948	8.86352	8.66805	8.49066	11.1013	10.82	11.195	9.77131	11.0219	10.5377	10.7564	11.4292	11.0134	11.5072	11.0931	11.3539
CBL	5.60452	6.28201	5.53885	6.51809	5.34991	5.95311	2.94459	4.38115	3.68704	2.94459	2.94459	2.94459	4.9902	3.74584	5.12335	4.3052	6.03037	4.94933
TRIM29	5.44992	3.83237	5.15935	4.84844	2.94459	2.94459	2.94459	2.94459	2.94459	2.94459	2.94459	2.94459	2.94459	2.94459	2.94459	2.94459	2.94459	2.94459
ARHGEF12	6.84555	7.32652	7.08453	7.38849	6.62128	6.18605	6.51191	5.55818	4.53869	2.94459	4.2588	5.19751	4.9902	6.01945	6.24019	6.5266	2.94459	6.95051
HSPA8	8.61101	8.83324	8.48622	8.23053	8.3141	7.97549	10.2219	9.19436	10.2831	9.84109	9.90336	8.21753	9.99331	9.69862	9.72292	9.96218	9.69592	9.45863
TBRG1	6.29807	6.49277	6.11133	6.57536	6.03526	5.67432	7.96594	8.27569	7.54267	5.67265	8.25396	7.71886	8.3787	8.22529	8.12555	7.92528	8.73388	8.10048
SPA17	5.6307	5.17448	4.22406	4.85997	2.94459	2.94459	2.94459	4.38115	3.36306	2.94459	2.94459	2.94459	2.94459	4.25796	3.61175	2.94459	2.94459	5.40919
VSIG2	4.66125	5.23725	2.94459	4.95481	2.94459	2.94459	2.94459	2.94459	2.94459	2.94459	2.94459	2.94459	2.94459	3.74584	3.61175	2.94459	2.94459	2.94459
ESAM	7.58868	7.80558	7.69609	7.70774	6.82198	7.52863	10.677	10.4785	10.568	9.90765	10.5575	8.06967	10.6523	10.4122	10.4343	10.2321	9.79289	9.79634
ST3GAL4	5.51618	5.18117	3.92785	4.35857	2.94459	2.94459	6.75452	5.91305	7.04493	2.94459	5.39349	5.19751	5.80396	7.5308	7.07077	6.21117	4.46691	7.59451
TEAD1	5.28587	5.29263	6.17382	5.0355	6.53773	6.08953	4.60945	2.94459	3.36306	2.94459	2.94459	2.94459	2.94459	3.74584	4.06619	4.68957	2.94459	2.94459
ST14	5.20715	4.38202	5.4994	3.94831	2.94459	2.94459	4.00493	2.94459	3.36306	2.94459	2.94459	2.94459	2.94459	3.74584	2.94459	2.94459	2.94459	2.94459
SNX19	5.06116	5.78855	5.28594	3.60922	2.94459	4.6616	4.60945	2.94459	3.95145	2.94459	4.2588	2.94459	2.94459	2.94459	3.61175	2.94459	2.94459	2.94459
GLB1L2	4.46517	2.94459	4.53921	2.94459	2.94459	2.94459	2.94459	2.94459	2.94459	2.94459	2.94459	2.94459	2.94459	2.94459	2.94459	2.94459	2.94459	2.94459
SPON1	3.76815	4.12431	2.94459	4.61711	2.94459	2.94459	2.94459	2.94459	2.94459	2.94459	2.94459	2.94459	2.94459	2.94459	2.94459	2.94459	2.94459	2.94459
C11orf58	7.87154	8.16959	7.79516	7.90747	7.28592	7.58442	9.60078	8.94796	9.3675	9.62071	9.208	9.04885	9.13353	9.14966	9.31482	9.36528	9.47992	8.88154
PLEKHA7	4.37387	4.1583	4.32551	2.94459	5.19419	2.94459	2.94459	2.94459	2.94459	2.94459	2.94459	2.94459	2.94459	2.94459	2.94459	2.94459	2.94459	2.94459
RPS13	9.10788	9.46414	9.06509	8.88371	8.65209	8.51654	10.7558	10.7112	11.0754	10.3034	11.1436	10.9296	10.8346	11.4763	10.8847	11.1606	10.8998	11.1988
PIK3C2A	7.00144	7.64695	7.52265	7.50967	7.72495	6.53054	2.94459	2.94459	3.36306	2.94459	4.2588	6.03763	5.45371	4.63515	5.45645	3.77968	2.94459	2.94459
CTSD	7.71372	7.1749	7.42208	6.3331	6.37389	6.21693	9.96878	10.0661	10.1806	8.63475	9.79601	9.72893	9.81192	9.8222	9.56808	9.79582	9.04074	9.55075
SAA2	7.36712	2.94459	3.96784	4.01466	2.94459	2.94459	2.94459	2.94459	2.94459	2.94459	2.94459	2.94459	2.94459	2.94459	2.94459	2.94459	2.94459	2.94459
SAA1	7.84709	3.93655	4.31249	4.19948	2.94459	5.31692	2.94459	2.94459	2.94459	2.94459	2.94459	2.94459	2.94459	2.94459	2.94459	2.94459	2.94459	2.94459
TSG101	6.74006	6.96183	6.44847	6.5781	6.34767	6.84678	8.26922	8.86907	8.5023	7.49934	7.73953	7.25437	8.02564	7.91944	7.92521	7.64984	9.04074	8.65123
KCNQ1	3.67514	2.94459	2.94459	4.16912	4.61363	2.94459	4.60945	5.55818	5.0706	2.94459	6.25493	6.5651	5.80396	5.7397	5.12335	4.99278	5.67089	6.47392
KCNQ1OT1	6.7381	6.64479	6.69257	7.39991	7.04971	6.9779	5.36188	6.19763	5.45837	5.67265	4.2588	5.19751	2.94459	5.18125	6.24019	5.64231	5.67089	5.75736
MUC15	3.29988	4.11738	5.22154	4.09304	2.94459	2.94459	2.94459	2.94459	2.94459	2.94459	2.94459	2.94459	2.94459	2.94459	2.94459	2.94459	2.94459	2.94459
CCDC34	5.71521	4.78827	5.47152	4.85228	2.94459	5.67393	2.94459	2.94459	3.36306	2.94459	5.74091	6.03763	2.94459	2.94459	3.61175	3.77968	2.94459	2.94459
LGR4	4.04106	3.69906	5.18308	4.83137	2.94459	2.94459	2.94459	2.94459	2.94459	2.94459	2.94459	2.94459	2.94459	2.94459	2.94459	2.94459	2.94459	2.94459
SLC22A18	5.36443	4.26538	3.52068	2.94459	2.94459	5.27641	2.94459	2.94459	2.94459	2.94459	2.94459	2.94459	2.94459	2.94459	3.61175	2.94459	2.94459	2.94459
IFITM2	8.75961	8.77943	8.26009	8.45908	8.14309	8.13407	9.58517	9.45962	10.1079	9.26217	10.0815	9.12575	10.5972	10.0493	10.003	10.188	9.88375	9.30838
IFITM1	7.271	8.43077	5.88644	6.94778	7.95639	6.47328	8.99171	9.43244	8.23094	5.67265	9.12171	8.35164	9.79246	9.48504	9.77602	9.70485	9.86156	9.45863
IFITM3	9.0526	9.23373	8.82125	8.68919	8.56104	8.35932	10.7765	11.4341	10.975	9.26217	11.0219	10.5377	10.8535	10.779	10.8462	11.2669	10.6766	10.6822
PRRG4	5.84322	5.11256	5.70668	5.06101	2.94459	2.94459	2.94459	2.94459	2.94459	2.94459	2.94459	2.94459	2.94459	3.74584	4.06619	2.94459	2.94459	2.94459
QSER1	5.81082	4.82306	5.70868	5.57232	2.94459	2.94459	2.94459	4.38115	2.94459	2.94459	2.94459	2.94459	2.94459	3.74584	3.61175	4.3052	2.94459	2.94459
HIPK3	7.06271	7.47616	6.86622	6.96447	7.08797	7.09933	5.36188	4.38115	5.17774	2.94459	4.93494	2.94459	2.94459	5.18125	4.68951	3.77968	2.94459	2.94459
CD59	8.6211	8.90594	8.62158	8.4117	8.14339	7.92385	11.2122	11.3853	11.7731	10.6136	11.8903	10.0383	11.1873	11.5469	11.8972	11.1181	11.5468	11.5839
LMO2	7.26792	7.09329	7.11017	7.4446	7.61776	7.14831	2.94459	6.19763	5.95657	2.94459	4.93494	2.94459	6.08557	6.25366	6.91715	6.21117	2.94459	6.2722
EHF	6.23662	4.92573	5.02653	4.37387	4.59213	2.94459	4.00493	2.94459	2.94459	2.94459	2.94459	2.94459	2.94459	2.94459	4.06619	2.94459	2.94459	2.94459
TRIM44	7.51976	7.06179	7.32864	7.00518	7.0657	6.30595	5.36188	5.91305	5.27748	2.94459	4.2588	2.94459	4.30312	5.57645	5.72688	5.2432	2.94459	4.27031
PKP3	4.6504	4.21046	4.36262	2.94459	2.94459	2.94459	2.94459	2.94459	2.94459	2.94459	2.94459	2.94459	2.94459	2.94459	2.94459	2.94459	2.94459	2.94459
ANO9	4.42911	3.4172	4.52555	2.94459	2.94459	2.94459	2.94459	2.94459	2.94459	2.94459	2.94459	2.94459	2.94459	2.94459	2.94459	2.94459	2.94459	2.94459
TTC17	5.76311	6.32463	6.86306	6.29436	5.03398	5.27195	5.62875	2.94459	5.0706	5.67265	2.94459	6.5651	2.94459	5.18125	5.29949	4.68957	2.94459	4.27031
TRIM21	4.21628	5.27019	5.92248	5.72193	5.3194	2.94459	2.94459	2.94459	2.94459	2.94459	4.93494	2.94459	2.94459	4.25796	4.41126	3.77968	2.94459	2.94459
ACCS	4.63732	5.12432	3.63481	5.09424	2.94459	2.94459	2.94459	2.94459	3.95145	2.94459	2.94459	2.94459	2.94459	2.94459	2.94459	2.94459	2.94459	2.94459
TSPAN18	6.41911	6.75784	6.39526	6.53679	6.56772	5.42762	2.94459	2.94459	4.53869	2.94459	4.2588	2.94459	2.94459	4.93389	4.68951	4.99278	4.46691	6.03763
TP53I11	4.7826	3.98707	5.17379	2.94459	5.88605	5.94093	8.51969	8.5017	8.75677	8.78396	8.35827	7.25437	8.74545	8.43046	8.54817	8.57703	8.27812	7.83334
PHF21A	5.38077	4.76587	4.99509	5.28617	2.94459	6.09715	4.00493	2.94459	3.68704	2.94459	4.2588	5.19751	2.94459	3.74584	4.06619	2.94459	2.94459	2.94459
DGKZ	6.94748	6.62891	6.10416	7.13806	2.94459	4.64362	2.94459	2.94459	4.36819	5.67265	4.2588	5.19751	4.9902	5.57645	5.59799	3.77968	5.19101	4.94933
DDB2	5.71645	6.51724	4.24707	5.04202	6.25579	6.09882	4.60945	2.94459	2.94459	7.80894	4.2588	2.94459	4.30312	4.25796	5.12335	3.77968	2.94459	2.94459
NR1H3	4.14474	4.81818	4.7522	3.6398	2.94459	2.94459	2.94459	2.94459	2.94459	2.94459	2.94459	2.94459	4.30312	2.94459	2.94459	2.94459	2.94459	2.94459
PSMC3	7.38822	7.34945	6.73341	7.05098	7.63087	6.17531	8.34533	7.76773	8.69498	7.80894	8.59018	7.25437	7.46183	8.16908	8.19405	7.73405	8.57935	8.52063
FNBP4	6.87493	7.1958	7.68779	6.98905	6.39468	7.60416	2.94459	6.19763	4.17482	2.94459	4.2588	2.94459	2.94459	4.93389	5.12335	4.3052	5.19101	5.40919
HBB	6.61536	6.12864	7.32025	3.87311	4.98509	6.35514	2.94459	2.94459	2.94459	2.94459	2.94459	2.94459	2.94459	2.94459	2.94459	2.94459	2.94459	2.94459
RASSF7	5.5119	5.15914	5.94764	5.31065	5.20336	2.94459	4.00493	2.94459	5.17774	5.67265	4.93494	2.94459	4.30312	2.94459	2.94459	3.77968	4.46691	2.94459
TRIM6	4.11685	3.97592	4.44382	2.94459	2.94459	5.68274	2.94459	2.94459	2.94459	2.94459	2.94459	2.94459	2.94459	2.94459	2.94459	2.94459	2.94459	2.94459
TRIM5	5.45854	5.4414	5.63501	5.34104	6.46644	2.94459	5.62875	2.94459	3.68704	2.94459	2.94459	2.94459	2.94459	3.74584	2.94459	3.77968	2.94459	2.94459
TRIM22	5.81583	6.17287	6.70758	6.63085	6.22441	6.37773	5.36188	2.94459	2.94459	5.67265	6.25493	2.94459	4.9902	4.63515	4.41126	3.77968	2.94459	2.94459
SLC43A3	5.40285	5.61361	5.57611	5.93359	4.61424	5.4675	2.94459	5.08651	2.94459	2.94459	2.94459	2.94459	2.94459	2.94459	2.94459	2.94459	2.94459	2.94459
SERPING1	7.49511	7.18248	7.27077	7.24842	5.88441	4.65417	2.94459	2.94459	4.82902	2.94459	2.94459	6.95051	4.30312	2.94459	5.72688	5.45651	5.19101	4.27031
C11orf31	7.76567	8.20366	7.50042	7.41355	7.49957	7.49122	9.38335	8.69705	9.61635	9.26217	9.28942	9.72893	9.03761	9.28803	9.21946	9.05739	9.04074	8.91659
CTNND1	6.81731	6.97178	7.36488	7.33894	6.30949	6.68974	2.94459	2.94459	2.94459	2.94459	4.2588	2.94459	2.94459	2.94459	2.94459	2.94459	2.94459	2.94459
FAM111A	6.24879	6.2578	6.54946	6.0284	6.25968	5.27323	2.94459	5.08651	4.36819	2.94459	5.74091	2.94459	2.94459	4.25796	4.06619	2.94459	2.94459	2.94459
OSBP	4.91305	4.52897	6.74172	6.18031	2.94459	5.28273	4.60945	2.94459	2.94459	2.94459	4.2588	2.94459	2.94459	3.74584	3.61175	3.77968	4.46691	4.27031
MS4A8	5.46936	4.78603	5.93388	5.4314	2.94459	2.94459	2.94459	2.94459	2.94459	2.94459	2.94459	2.94459	2.94459	2.94459	3.61175	2.94459	2.94459	2.94459
TMEM258	7.76089	8.30048	8.02752	7.7358	7.51069	7.61356	8.64543	9.22636	9.51272	8.28015	9.208	8.06967	9.64836	9.24789	9.11734	9.45485	8.34361	8.88154
FADS1	5.20836	3.64879	5.43457	4.95195	2.94459	2.94459	7.05573	5.08651	6.07218	2.94459	7.18032	2.94459	6.08557	6.54618	5.12335	6.93512	2.94459	7.1985
FTH1	9.07098	9.35185	8.91749	8.69637	8.47441	8.32845	13.441	13.5544	13.9597	11.7067	13.371	9.12575	12.7566	12.8874	13.4296	13.2294	9.38979	13.1389
SCGB1A1	7.34323	8.29299	6.40873	5.71649	7.79337	7.49727	2.94459	2.94459	2.94459	2.94459	2.94459	2.94459	2.94459	2.94459	2.94459	2.94459	2.94459	2.94459
AHNAK	8.25645	8.52079	8.35825	8.16481	7.87864	8.02565	5.62875	6.63916	5.61909	2.94459	7.06173	6.95051	4.9902	6.25366	6.47852	7.64984	6.763	6.47392
FAM160A2	5.247	6.17439	6.53765	6.47564	4.61122	5.15539	4.60945	2.94459	3.68704	2.94459	2.94459	2.94459	2.94459	4.25796	4.06619	4.3052	4.46691	2.94459
TUT1	5.02753	5.43729	4.82757	5.01994	2.94459	5.16481	6.22009	5.08651	6.65766	2.94459	7.18032	5.19751	6.08557	7.5308	6.80482	6.61809	6.55755	6.47392
MTA2	5.14137	4.37349	4.71488	4.86274	2.94459	2.94459	4.00493	2.94459	3.68704	5.67265	2.94459	2.94459	2.94459	3.74584	2.94459	2.94459	2.94459	2.94459
SLC3A2	7.23444	7.6045	7.53211	7.58395	7.65615	7.10935	8.70442	8.00758	8.98043	9.84109	8.54668	7.71886	7.64658	8.38184	8.49486	8.74879	7.3774	8.60899
RARRES3	7.47112	6.94195	6.82851	5.9681	6.68988	5.74972	2.94459	2.94459	2.94459	2.94459	2.94459	2.94459	2.94459	2.94459	3.61175	2.94459	2.94459	2.94459
ATL3	6.3371	6.86965	6.13448	6.18075	4.60879	7.08461	4.60945	2.94459	4.53869	2.94459	4.2588	5.19751	4.9902	5.18125	4.06619	2.94459	5.19101	2.94459
COX8A	7.80553	8.04501	7.82011	7.51916	6.98316	7.16331	8.96784	7.76773	8.97301	7.80894	8.8977	8.79	8.21294	8.33152	8.94256	9.07364	8.78192	8.84562
TRMT112	8.12733	8.51808	8.14793	8.04078	7.48138	7.47777	9.58517	9.16163	9.76979	8.78396	9.48644	8.35164	8.86205	9.31418	8.91576	9.40435	9.26012	8.47433
PRDX5	8.40662	8.25087	8.00979	7.82148	7.15513	7.47468	9.6315	9.63675	9.67696	9.26217	9.53176	9.45863	9.22347	9.58508	9.25195	9.71525	9.53703	9.41027
SMPD1	5.77245	4.97381	4.22453	2.94459	5.20489	2.94459	6.96214	5.91305	6.41647	7.49934	6.25493	7.9049	2.94459	6.01945	6.61802	6.61809	2.94459	4.27031
SF1	7.78568	7.51092	7.70576	7.67266	7.20645	7.46463	4.60945	5.91305	5.76368	2.94459	7.73953	2.94459	4.30312	6.9312	5.59799	5.2432	4.46691	6.03763
ATG2A	5.62951	5.32731	6.0893	5.04075	6.49408	6.10797	2.94459	5.08651	3.95145	2.94459	2.94459	2.94459	4.30312	4.25796	2.94459	2.94459	2.94459	4.94933
ARL2	8.03704	8.17079	7.72708	7.44029	6.79339	7.50842	9.12723	8.27569	9.17403	8.46832	9.02993	8.58741	8.86205	8.30568	8.68138	8.15647	9.26012	8.91659
CDCA5	4.56677	3.52668	4.25089	4.24308	2.94459	2.94459	2.94459	2.94459	2.94459	2.94459	2.94459	2.94459	2.94459	2.94459	2.94459	2.94459	2.94459	2.94459
FAU	9.03127	9.40257	9.06095	8.82563	8.59518	8.30119	10.6547	10.4918	10.5556	9.77131	10.8266	10.9719	10.54	10.8161	10.4009	10.6062	10.8668	10.6617
CDC42EP2	5.50092	5.79621	6.3017	5.7125	4.61243	4.66012	7.75891	8.27569	7.76514	6.55946	8.25396	7.50523	7.2499	7.43872	7.81353	6.86215	6.55755	6.80845
SLC25A45	4.67757	4.13722	5.21646	2.94459	6.06767	2.94459	2.94459	2.94459	2.94459	2.94459	4.2588	2.94459	2.94459	2.94459	2.94459	2.94459	2.94459	2.94459
NEAT1	8.98974	9.35391	8.97775	8.87578	8.63638	8.23135	11.1969	10.9016	11.397	10.6136	10.6833	11.8151	11.3087	12.4844	12.1012	11.5042	11.5328	11.7141
MALAT1	9.54274	9.88566	9.57576	9.39432	9.15931	8.97343	13.6552	13.3019	14.1177	14.1617	14.4353	14.0921	14.5785	14.9873	15.3803	15.2535	14.2414	14.6943
EHBP1L1	6.4886	6.09055	5.45295	6.12616	5.55335	6.20749	2.94459	2.94459	3.68704	2.94459	2.94459	2.94459	2.94459	4.25796	4.41126	4.68957	2.94459	4.94933
RNASEH2C	7.77378	7.16634	6.21047	6.66379	5.73911	6.28653	8.86817	8.5017	8.38422	8.78396	8.40773	6.5651	8.42998	8.1106	8.51285	8.57703	8.91713	7.67859
CFL1	8.81914	9.03043	8.65503	8.43144	8.41141	8.05638	11.6625	11.1636	11.6377	10.7649	11.385	10.5656	11.3087	10.9883	11.1887	11.4113	11.6732	10.9424
EFEMP2	4.63975	4.16322	4.5204	2.94459	2.94459	2.94459	4.60945	5.08651	6.86426	5.67265	5.39349	2.94459	4.9902	6.25366	5.59799	6.21117	6.03037	4.94933
FOSL1	3.48714	4.9547	4.81876	3.97112	5.19119	2.94459	5.36188	6.43522	6.5421	2.94459	6.25493	6.95051	6.08557	6.01945	5.95453	6.08858	5.19101	6.65086
DRAP1	7.65995	7.76565	7.02831	7.18099	5.97645	6.71803	8.45245	7.58234	8.71291	7.80894	7.81479	6.95051	7.95738	8.5453	8.81787	7.88901	7.6081	7.59451
BANF1	7.59979	7.48547	7.01912	6.56439	6.78864	7.06765	8.22961	8.5017	9.14791	8.0637	8.01955	7.25437	8.09081	8.19746	8.23797	8.32885	7.10266	8.32579
YIF1A	7.14398	6.72014	6.84692	6.04512	2.94459	5.77793	8.84213	7.93198	8.83251	8.78396	8.93191	8.35164	9.16414	8.61006	8.81787	8.38202	8.13749	8.65123
ILK	6.73787	6.41887	6.2588	6.14823	5.68136	6.29734	8.38193	8.44843	7.67657	5.67265	8.6324	7.25437	6.32108	6.99725	7.62793	7.51353	8.13749	7.59451
DCHS1	6.06037	5.12492	5.57871	4.94176	5.55932	5.96231	2.94459	2.94459	2.94459	2.94459	4.2588	2.94459	2.94459	2.94459	2.94459	2.94459	2.94459	2.94459
KDM2A	6.0674	6.13598	6.27991	5.95368	6.87323	6.45241	2.94459	2.94459	4.17482	2.94459	2.94459	2.94459	2.94459	3.74584	4.41126	3.77968	2.94459	4.27031
MRPL17	7.2373	6.54061	5.70022	6.7387	5.88602	4.62984	7.70215	7.36958	7.9728	7.49934	8.25396	5.19751	8.09081	8.01818	7.75428	8.27365	7.71094	7.1985
ANKRD13D	6.03597	5.26345	5.40379	4.72455	5.20274	2.94459	5.36188	4.38115	3.95145	2.94459	4.2588	2.94459	4.9902	2.94459	3.61175	3.77968	2.94459	2.94459
POLD4	4.09145	4.29863	3.53448	5.35242	2.94459	5.85243	7.44974	6.19763	8.04534	8.78396	6.79058	9.04885	7.35975	7.17898	8.02886	7.41493	7.10266	7.97308
RAD9A	6.30229	5.76902	6.11518	5.5037	4.91971	5.4634	5.36188	2.94459	4.82902	2.94459	4.2588	2.94459	2.94459	2.94459	2.94459	2.94459	2.94459	4.27031
PPP1CA	7.79361	7.81854	7.44616	6.81468	5.78224	6.915	9.03832	8.69705	9.05259	8.46832	9.23565	9.12575	9.19411	8.96394	8.83227	8.35568	8.40625	8.10048
TBC1D10C	4.71533	4.13936	2.94459	2.94459	2.94459	2.94459	2.94459	2.94459	2.94459	2.94459	2.94459	2.94459	2.94459	2.94459	2.94459	2.94459	2.94459	2.94459
GSTP1	8.59706	8.5683	8.33848	7.37553	7.61983	7.98019	9.88201	10.1848	10.3873	9.26217	9.9205	9.04885	10.1079	9.91055	9.65164	10.0714	10.0886	10.1308
ALDH3B1	4.17687	4.51867	4.26663	4.30396	5.18277	2.94459	4.00493	2.94459	2.94459	2.94459	2.94459	2.94459	2.94459	2.94459	2.94459	2.94459	2.94459	2.94459
NDUFS8	7.64298	7.33021	7.14027	6.48453	6.24531	6.03412	8.22961	7.85219	8.56286	8.28015	7.81479	7.71886	8.15317	8.38184	7.92521	8.18667	8.57935	8.4265
LRP5	5.73694	5.78066	3.81052	6.8297	5.56274	6.05148	5.36188	2.94459	5.17774	2.94459	4.2588	5.19751	4.30312	2.94459	3.61175	5.2432	2.94459	2.94459
CCND1	7.48212	6.84788	6.99793	6.25437	5.01737	6.95841	8.18887	8.60268	8.65845	6.55946	9.02993	7.9049	7.64658	6.3579	8.40139	8.21625	9.19064	6.2722
PPFIA1	6.64905	6.18253	6.61911	6.85451	2.94459	5.14993	4.00493	2.94459	4.17482	2.94459	2.94459	6.03763	5.80396	5.57645	5.59799	4.99278	6.31791	2.94459
EPS8L2	4.47975	5.22312	4.79724	4.30255	5.34903	2.94459	4.00493	2.94459	3.68704	2.94459	2.94459	2.94459	2.94459	3.74584	3.61175	2.94459	2.94459	2.94459
NADSYN1	5.40441	4.70745	6.43907	5.11756	6.02261	2.94459	4.60945	2.94459	3.95145	2.94459	2.94459	2.94459	2.94459	2.94459	3.61175	4.3052	6.55755	2.94459
NUMA1	5.59622	6.86812	5.91616	5.88801	6.1502	5.13536	5.36188	4.38115	5.95657	2.94459	4.2588	2.94459	4.30312	4.63515	5.12335	5.45651	2.94459	4.94933
LAMTOR1	8.04983	7.85669	7.85815	7.06706	6.78656	7.22829	9.5373	9.3477	9.79104	9.3605	8.6324	9.5169	9.30812	9.32707	8.71285	9.44239	9.42046	8.80878
FOLR1	4.94737	3.57148	4.78504	5.62077	2.94459	2.94459	2.94459	2.94459	2.94459	2.94459	2.94459	2.94459	2.94459	2.94459	2.94459	2.94459	2.94459	2.94459
PDE2A	6.1678	7.08964	6.93308	6.6759	6.07431	6.60661	4.60945	5.55818	4.95486	2.94459	4.2588	2.94459	6.32108	5.88635	5.45645	4.68957	4.46691	5.40919
P2RY6	6.21114	4.83413	2.94459	4.24308	2.94459	5.68312	7.58146	7.11991	7.12744	9.26217	7.28989	6.5651	7.73078	8.1106	7.16479	7.19488	7.6081	8.03818
UCP2	6.03078	5.88181	4.31575	5.37801	2.94459	2.94459	4.60945	2.94459	3.95145	2.94459	2.94459	2.94459	2.94459	2.94459	2.94459	2.94459	2.94459	2.94459
KCNE3	3.74073	3.89517	2.94459	2.94459	2.94459	2.94459	5.62875	6.19763	5.8951	6.55946	4.2588	7.50523	6.85898	7.91944	6.97019	7.00458	7.24656	8.10048
XRRA1	4.57738	4.54955	6.80247	6.63766	7.57957	2.94459	4.00493	2.94459	2.94459	2.94459	2.94459	2.94459	2.94459	2.94459	3.61175	2.94459	2.94459	2.94459
SPCS2	7.80093	8.13069	7.44123	7.91548	7.56764	6.4335	9.14863	9.53821	9.26188	9.77131	9.09176	6.95051	8.70439	9.13506	9.3652	9.26977	9.74522	9.30838
TALDO1	7.55514	7.35749	6.82576	6.83346	6.47271	5.83892	8.05929	8.14786	9.00973	7.10462	8.30706	7.50523	8.21294	7.65876	8.34225	8.09411	7.89694	7.07983
SLCO2B1	5.24545	4.83222	6.10156	5.49146	5.84789	6.13256	2.94459	2.94459	2.94459	2.94459	2.94459	2.94459	2.94459	2.94459	2.94459	2.94459	2.94459	2.94459
RPS3	9.30344	9.53162	9.1784	8.96416	8.74011	8.49674	11.4288	11.0785	11.851	11.0856	11.8595	12.5943	11.743	12.0395	11.6082	11.392	11.8859	11.8058
SERPINH1	7.39619	7.73089	6.91705	7.30576	7.44812	5.15944	9.16972	8.69705	9.21234	9.45255	8.75212	2.94459	8.93486	8.56721	8.6972	8.7284	6.9428	8.47433
UVRAG	6.27569	6.91237	6.936	6.87769	6.55288	6.78712	5.36188	2.94459	4.17482	2.94459	4.93494	2.94459	2.94459	4.25796	6.15111	4.68957	4.46691	4.94933
PRKRIR	5.44591	5.49295	5.62499	6.06667	5.31994	5.28461	5.03417	2.94459	3.68704	2.94459	4.2588	2.94459	2.94459	4.93389	3.61175	2.94459	2.94459	2.94459
ACER3	6.19514	5.89269	5.66349	6.42046	4.92059	5.2821	2.94459	4.38115	4.95486	2.94459	2.94459	5.19751	4.30312	3.74584	5.45645	4.99278	5.19101	2.94459
PAK1	5.02903	4.03136	6.01194	4.4848	2.94459	2.94459	2.94459	2.94459	2.94459	2.94459	2.94459	2.94459	2.94459	2.94459	2.94459	2.94459	2.94459	2.94459
NDUFC2	7.90132	8.32463	7.68486	7.81588	7.68161	7.44737	9.1905	9.58832	9.44462	8.46832	8.99799	7.71886	9.25224	9.43825	9.11734	9.32512	9.42046	8.60899
RPLP2	9.14194	9.51047	9.17262	8.92853	8.72568	8.53148	11.1177	10.4918	11.3662	10.4888	11.3284	11.694	11.087	11.6116	11.0008	11.754	11.6344	11.4705
RIC3	5.82827	4.33919	2.94459	4.18976	4.60513	2.94459	4.00493	2.94459	2.94459	2.94459	2.94459	2.94459	2.94459	2.94459	3.61175	2.94459	2.94459	2.94459
PRCP	8.4185	8.61641	8.48054	8.19037	8.17923	8.01813	6.22009	5.08651	5.54096	8.63475	6.25493	8.35164	2.94459	6.01945	5.84519	6.32415	5.67089	6.2722
PCF11	6.66359	7.69327	6.78727	7.34279	6.92448	7.08949	5.62875	2.94459	4.69115	2.94459	4.2588	2.94459	4.9902	5.39234	5.72688	4.3052	2.94459	4.27031
DLG2	4.02695	3.76137	4.04906	2.94459	5.40713	5.68236	2.94459	2.94459	2.94459	2.94459	2.94459	2.94459	2.94459	2.94459	2.94459	2.94459	2.94459	2.94459
POLR2L	8.09834	8.93693	8.58182	8.2492	7.79388	8.11173	9.34678	9.40475	9.75689	9.15665	9.68002	9.5169	9.48825	9.6274	9.6758	9.62991	9.11764	9.22695
STK33	4.56306	4.40558	4.2569	4.22909	4.60329	2.94459	2.94459	2.94459	2.94459	2.94459	2.94459	2.94459	2.94459	2.94459	2.94459	2.94459	2.94459	2.94459
TMEM126B	6.42675	6.85414	6.23143	6.52782	6.55554	5.14856	6.37337	6.81781	7.63957	5.67265	7.39173	7.71886	7.64658	7.43872	7.72371	7.92528	7.98166	7.30815
SYTL2	4.9319	5.24053	4.52123	4.76554	2.94459	2.94459	2.94459	2.94459	2.94459	2.94459	2.94459	2.94459	2.94459	2.94459	2.94459	2.94459	2.94459	2.94459
TRIM66	4.17829	4.8766	3.53174	4.45834	5.20428	2.94459	2.94459	2.94459	2.94459	2.94459	2.94459	6.03763	2.94459	2.94459	2.94459	2.94459	2.94459	2.94459
PRSS23	8.43825	8.40016	7.81554	7.58491	7.73271	6.74828	8.76109	9.25766	10.9066	9.90765	9.15105	7.50523	9.53583	10.2591	9.76856	9.10561	7.6081	9.61618
TMEM135	4.09745	5.09455	5.52827	6.13146	2.94459	2.94459	4.00493	2.94459	2.94459	2.94459	2.94459	2.94459	2.94459	2.94459	4.06619	2.94459	2.94459	2.94459
RPL27A	9.2009	9.47313	9.15212	8.9088	8.70875	8.42664	11.3844	11.096	11.6389	11.0269	11.5317	12.164	11.8363	12.0198	11.3822	11.6549	11.4828	11.6737
CTSC	7.92385	8.64941	8.11211	7.99697	8.07097	8.02512	4.00493	5.91305	5.17774	2.94459	4.2588	2.94459	6.08557	5.39234	6.54995	4.99278	6.31791	6.2722
TMEM9B	6.86138	6.63276	6.79295	5.00193	5.31684	6.22655	7.5171	7.11991	7.63957	7.80894	7.39173	7.25437	7.81033	7.34037	7.78421	7.00458	7.3774	6.80845
TAF1D	7.38652	7.61311	7.33207	7.12712	7.47629	2.94459	5.85388	5.08651	5.54096	2.94459	7.28989	2.94459	4.9902	5.18125	4.68951	6.70411	2.94459	4.94933
IPO7	6.43376	6.76759	5.71043	6.65911	6.78692	6.54943	5.03417	2.94459	4.53869	2.94459	4.2588	2.94459	4.30312	6.3579	6.05616	5.64231	2.94459	2.94459
MRE11A	5.4636	5.76654	5.34027	5.10843	5.74147	5.46156	2.94459	2.94459	3.36306	2.94459	4.93494	2.94459	2.94459	5.57645	2.94459	2.94459	2.94459	4.27031
ENDOD1	6.57731	6.08671	6.71027	6.76327	5.19286	5.94093	4.00493	2.94459	4.36819	2.94459	2.94459	2.94459	4.30312	4.93389	5.12335	4.68957	4.46691	2.94459
SESN3	6.56189	6.7875	6.65189	3.9863	5.4058	2.94459	4.00493	2.94459	3.36306	2.94459	2.94459	2.94459	4.9902	4.25796	3.61175	4.3052	2.94459	2.94459
CEP57	6.62994	6.47499	7.03202	7.23442	5.74156	5.27387	5.36188	6.97676	5.27748	2.94459	6.02069	2.94459	6.32108	4.25796	5.84519	5.9546	4.46691	2.94459
MAML2	5.35749	6.21912	6.39798	6.04623	5.19152	5.27131	2.94459	2.94459	2.94459	2.94459	2.94459	2.94459	2.94459	3.74584	4.06619	3.77968	2.94459	2.94459
WEE1	5.49782	5.02702	4.51653	4.25119	2.94459	4.59174	2.94459	2.94459	2.94459	2.94459	2.94459	2.94459	2.94459	3.74584	3.61175	2.94459	5.19101	2.94459
WNK1	7.31786	7.52892	6.65879	6.99256	7.74997	5.45039	6.63831	5.55818	5.45837	2.94459	4.93494	5.19751	6.08557	6.3579	5.72688	5.45651	4.46691	6.2722
SLC5A8	4.56815	3.64012	2.94459	4.4994	2.94459	2.94459	2.94459	2.94459	2.94459	2.94459	2.94459	2.94459	2.94459	2.94459	2.94459	2.94459	2.94459	2.94459
UTP20	5.56757	5.71105	4.83139	5.99575	6.20783	2.94459	4.60945	2.94459	4.17482	2.94459	2.94459	2.94459	2.94459	4.63515	4.68951	4.68957	2.94459	4.94933
GNPTAB	6.10578	5.42839	6.23313	6.37373	5.20366	5.15198	2.94459	2.94459	4.82902	2.94459	4.2588	2.94459	2.94459	4.25796	2.94459	4.99278	6.03037	5.75736
CLEC7A	5.09706	5.21109	3.63605	2.94459	5.20366	2.94459	4.00493	5.08651	2.94459	2.94459	2.94459	2.94459	2.94459	2.94459	3.61175	2.94459	2.94459	2.94459
HCFC2	4.55957	5.81426	6.31178	5.8707	5.84624	5.46886	4.00493	4.38115	3.95145	2.94459	2.94459	2.94459	2.94459	4.63515	3.61175	4.68957	2.94459	2.94459
NUAK1	6.76036	8.0896	7.71819	7.79787	6.83355	6.77358	4.60945	6.19763	5.95657	2.94459	7.18032	2.94459	2.94459	5.39234	5.29949	4.3052	5.19101	5.40919
CMKLR1	4.75168	4.41853	2.94459	4.80889	2.94459	5.16879	2.94459	2.94459	2.94459	2.94459	2.94459	2.94459	2.94459	2.94459	2.94459	2.94459	2.94459	2.94459
ACACB	5.88193	6.21476	5.349	5.95547	6.33118	5.68198	2.94459	2.94459	4.17482	2.94459	4.93494	2.94459	2.94459	2.94459	4.68951	4.3052	2.94459	2.94459
PRR4	6.05899	5.96437	6.35028	5.48926	5.55806	5.99253	2.94459	2.94459	2.94459	2.94459	2.94459	2.94459	2.94459	2.94459	2.94459	2.94459	2.94459	2.94459
ERC1	6.55412	6.11087	7.03133	6.93127	6.12051	6.85646	5.03417	5.08651	4.17482	5.67265	2.94459	2.94459	4.30312	4.93389	5.59799	5.2432	4.46691	6.03763
C12orf76	5.76673	5.69826	5.4913	5.3448	5.34991	4.6616	5.03417	2.94459	3.95145	2.94459	2.94459	2.94459	2.94459	3.74584	4.06619	5.45651	2.94459	2.94459
IFT81	5.08282	5.79722	5.83328	5.09205	2.94459	2.94459	4.00493	2.94459	2.94459	2.94459	4.2588	2.94459	4.9902	2.94459	4.41126	2.94459	2.94459	2.94459
ARPC3	8.43573	8.42622	8.22034	7.89768	7.41385	7.75964	9.48778	9.19436	10.2029	8.63475	9.68002	9.45863	10.4683	9.88461	9.46097	9.55085	9.96922	9.41027
VPS29	7.64969	7.78244	7.05539	7.72606	7.43497	6.26243	8.91886	8.39312	8.62097	7.10462	8.40773	8.06967	8.70439	8.5453	8.38195	8.90226	8.73388	8.65123
TMEM116	4.15558	5.34987	4.74597	2.94459	4.61243	4.65417	2.94459	2.94459	2.94459	2.94459	4.2588	2.94459	2.94459	3.74584	2.94459	2.94459	2.94459	2.94459
HECTD4	5.46817	5.52254	4.79731	5.72624	2.94459	2.94459	2.94459	2.94459	4.36819	2.94459	2.94459	2.94459	2.94459	3.74584	4.06619	4.3052	2.94459	2.94459
RPL6	9.20859	9.42778	9.09165	8.85475	8.67349	8.41572	11.2071	10.9881	11.2188	11.142	11.9119	11.8941	11.6703	11.728	11.2409	11.5629	11.5468	11.398
OAS1	5.46598	6.19869	4.26564	6.62875	2.94459	5.16012	2.94459	2.94459	2.94459	2.94459	2.94459	2.94459	2.94459	2.94459	3.61175	3.77968	2.94459	2.94459
OAS3	5.85682	5.55827	5.24116	5.55377	6.07752	4.67334	2.94459	4.38115	3.95145	2.94459	2.94459	2.94459	2.94459	2.94459	2.94459	2.94459	2.94459	2.94459
OAS2	4.78888	5.2405	5.60141	5.7654	4.61182	6.54102	2.94459	5.08651	2.94459	2.94459	2.94459	2.94459	2.94459	2.94459	2.94459	2.94459	5.67089	5.40919
MED13L	5.95825	6.56762	5.83564	6.729	7.484	6.44737	5.03417	2.94459	4.69115	5.67265	4.93494	2.94459	2.94459	5.7397	4.41126	5.2432	2.94459	4.27031
MAP1LC3B2	4.10106	3.95166	3.63729	5.11736	5.40779	2.94459	6.63831	6.43522	6.92703	7.49934	6.93252	2.94459	6.52349	7.39038	7.11854	6.61809	4.46691	6.2722
TESC	7.00999	7.11046	6.86474	6.95059	6.13548	4.67625	4.00493	2.94459	3.95145	6.55946	2.94459	2.94459	4.30312	4.63515	5.12335	4.3052	2.94459	6.65086
VSIG10	4.7263	5.60009	4.9335	5.2749	2.94459	2.94459	4.00493	2.94459	3.36306	2.94459	2.94459	2.94459	2.94459	5.18125	3.61175	2.94459	2.94459	2.94459
TAOK3	6.33965	6.3169	6.306	6.16261	6.23832	2.94459	6.22009	5.08651	4.17482	2.94459	2.94459	6.03763	2.94459	4.25796	4.92268	5.64231	2.94459	6.47392
SUDS3	6.11468	6.34018	6.80211	6.16723	5.81763	2.94459	2.94459	4.38115	5.0706	5.67265	4.93494	2.94459	4.9902	4.25796	5.59799	3.77968	2.94459	5.40919
RPLP0	9.13861	9.36489	8.982	8.58387	8.42172	8.24797	10.8889	11.2283	11.1758	10.0322	10.8536	11.3855	10.9267	11.203	10.8462	10.8188	11.0248	11.1845
COX6A1	8.12092	8.58821	8.01659	7.70122	7.40437	7.53327	10.2118	10.0303	10.3928	9.69797	9.98709	8.88154	9.55905	9.90196	9.9966	10.127	9.92712	9.67877
DYNLL1	8.60796	8.95146	8.36172	8.25373	8.13813	8.14748	10.5298	10.8916	11.3231	11.3478	10.9978	10.6974	10.844	11.164	10.5477	11.1681	11.0642	10.7711
COQ5	5.89595	4.58783	4.40492	4.71571	2.94459	5.46431	6.51191	6.63916	6.83181	2.94459	4.2588	7.50523	6.08557	5.7397	6.32408	5.80689	6.9428	6.95051
P2RX7	4.50104	3.57619	5.35956	4.86297	5.74643	2.94459	2.94459	2.94459	2.94459	2.94459	2.94459	2.94459	2.94459	2.94459	2.94459	3.77968	2.94459	2.94459
PSMD9	4.84154	5.69836	5.13884	6.26847	5.34925	2.94459	8.45245	8.00758	7.56258	7.10462	7.57608	7.9049	7.13099	7.57473	8.07802	8.15647	7.3774	7.67859
WDR66	4.0096	3.63286	5.18786	3.5192	2.94459	2.94459	2.94459	2.94459	2.94459	2.94459	2.94459	2.94459	2.94459	2.94459	2.94459	2.94459	2.94459	2.94459
MLXIP	6.50455	6.92894	6.46313	6.74186	7.2112	5.14304	2.94459	2.94459	4.36819	2.94459	2.94459	2.94459	2.94459	3.74584	4.06619	4.68957	4.46691	2.94459
LRP6	5.65471	5.53363	6.07979	6.15868	6.18731	6.04539	4.00493	2.94459	4.36819	2.94459	2.94459	2.94459	6.08557	4.63515	4.06619	4.3052	2.94459	4.27031
CLIP1	7.17607	6.84773	6.69335	6.95453	6.5017	6.82299	2.94459	2.94459	3.95145	2.94459	4.93494	2.94459	4.30312	5.7397	5.12335	6.86215	5.19101	4.94933
ZCCHC8	5.60137	5.72494	5.87611	6.15627	5.95193	2.94459	5.36188	2.94459	4.53869	2.94459	4.93494	2.94459	2.94459	4.93389	4.41126	3.77968	2.94459	2.94459
KNTC1	3.8639	4.08674	4.54694	2.94459	5.32031	2.94459	2.94459	2.94459	2.94459	2.94459	2.94459	2.94459	2.94459	2.94459	2.94459	2.94459	2.94459	2.94459
HCAR2	4.28082	3.52569	4.03716	2.94459	2.94459	2.94459	2.94459	2.94459	2.94459	2.94459	2.94459	2.94459	2.94459	2.94459	2.94459	2.94459	2.94459	2.94459
C12orf65	5.95816	6.49043	6.57873	6.15871	2.94459	2.94459	4.60945	2.94459	5.0706	2.94459	2.94459	2.94459	2.94459	3.74584	2.94459	3.77968	5.67089	2.94459
CDK2AP1	4.21669	3.78822	2.94459	5.3113	2.94459	2.94459	6.51191	5.91305	6.17921	2.94459	6.4564	6.5651	5.45371	6.01945	6.24019	5.2432	2.94459	5.40919
TMED2	7.31731	7.97518	7.27427	7.50012	7.29952	6.45506	8.99171	8.21319	8.72179	8.0637	8.45555	7.50523	7.95738	8.84343	8.99469	8.66546	7.89694	8.47433
DNAH10	4.15711	3.74736	4.87942	4.55022	2.94459	2.94459	2.94459	2.94459	2.94459	2.94459	2.94459	2.94459	2.94459	2.94459	2.94459	2.94459	2.94459	2.94459
ZNF664	5.19573	6.13078	4.40035	5.3751	5.18851	6.22595	5.03417	2.94459	3.68704	2.94459	4.93494	5.19751	4.9902	4.63515	4.41126	2.94459	2.94459	2.94459
UBC	8.88779	9.1524	8.78436	8.6269	8.35739	8.29281	10.6014	10.3965	10.812	8.91917	10.8889	9.12575	11.2457	10.2523	10.5949	10.2536	10.6766	10.1308
GPRC5A	5.8395	5.11575	5.77741	5.66433	5.1855	4.49441	2.94459	2.94459	2.94459	2.94459	2.94459	2.94459	2.94459	2.94459	2.94459	2.94459	2.94459	2.94459
STX2	5.77443	6.43286	6.15102	5.64503	2.94459	6.47103	4.00493	2.94459	4.53869	2.94459	4.93494	2.94459	6.08557	4.93389	5.12335	3.77968	2.94459	2.94459
RAN	8.35035	8.23316	7.81788	7.42463	7.62617	7.15655	9.52098	8.69705	9.76979	9.45255	9.53176	8.58741	8.66213	9.12032	9.42342	9.56241	9.50876	9.43465
EP400NL	5.00165	5.01409	4.92322	4.27998	2.94459	4.67043	2.94459	2.94459	2.94459	2.94459	4.2588	2.94459	4.9902	3.74584	3.61175	3.77968	2.94459	2.94459
FBRSL1	3.59638	3.98114	3.94041	5.0343	2.94459	2.94459	2.94459	2.94459	2.94459	2.94459	2.94459	2.94459	2.94459	2.94459	2.94459	2.94459	2.94459	2.94459
ANKLE2	6.0634	6.16311	6.47098	6.4566	4.60574	2.94459	5.62875	2.94459	5.17774	2.94459	5.39349	2.94459	4.30312	4.93389	4.41126	4.68957	2.94459	4.27031
ZNF891	4.82915	4.22542	4.87745	4.89138	4.61303	2.94459	2.94459	2.94459	2.94459	2.94459	2.94459	2.94459	2.94459	3.74584	4.06619	2.94459	2.94459	2.94459
ATF7IP	5.92623	6.21006	6.46952	6.35651	6.35102	6.08439	4.00493	2.94459	2.94459	2.94459	4.2588	2.94459	2.94459	2.94459	2.94459	2.94459	2.94459	2.94459
MGP	8.87522	8.86727	8.54606	7.9212	8.1027	8.07464	5.03417	4.38115	3.36306	2.94459	4.2588	6.03763	6.85898	7.69901	6.47852	6.21117	4.46691	6.95051
EPS8	7.47257	7.63277	7.65766	7.21629	5.99904	6.91623	6.04858	2.94459	4.53869	2.94459	4.2588	2.94459	4.9902	4.63515	3.61175	3.77968	2.94459	2.94459
STRAP	7.18668	7.20221	6.92522	7.20852	6.54953	6.36565	9.03832	8.3356	8.8569	8.28015	8.30706	8.06967	7.73078	8.19746	8.59957	8.45827	8.68419	8.03818
MGST1	6.87026	6.23903	6.25419	5.06618	2.94459	2.94459	4.00493	2.94459	2.94459	2.94459	2.94459	5.19751	4.30312	2.94459	3.61175	3.77968	2.94459	2.94459
ADIPOR2	5.72925	6.87413	6.60881	5.86695	5.95258	5.67471	4.60945	2.94459	2.94459	2.94459	4.2588	2.94459	4.9902	2.94459	4.92268	4.3052	2.94459	6.65086
PLEKHA5	5.94771	6.1909	6.44581	5.76297	5.39775	2.94459	2.94459	2.94459	2.94459	2.94459	2.94459	2.94459	4.9902	2.94459	4.68951	3.77968	4.46691	2.94459
AEBP2	5.20647	5.46069	6.36291	6.25092	2.94459	2.94459	2.94459	2.94459	2.94459	2.94459	4.93494	2.94459	2.94459	3.74584	2.94459	2.94459	5.67089	2.94459
GOLT1B	5.16489	4.55575	4.21769	4.77287	4.92015	2.94459	8.41762	6.19763	6.92703	2.94459	6.4564	2.94459	5.45371	5.88635	6.24019	6.70411	6.31791	6.03763
LDHB	8.20359	7.72625	7.89235	7.05032	6.18663	3.67186	10.3567	10.0303	10.1011	10.0322	9.97073	10.9509	10.9087	10.5396	10.5433	10.3096	10.4275	10.7224
CMAS	6.29113	6.42994	5.89624	5.94275	2.94459	6.4446	7.14361	6.43522	7.54267	6.55946	7.28989	6.5651	7.64658	6.54618	8.02886	6.61809	6.9428	7.1985
C2CD5	4.94623	3.65829	3.93896	4.63273	2.94459	2.94459	2.94459	2.94459	2.94459	2.94459	2.94459	2.94459	2.94459	2.94459	2.94459	2.94459	2.94459	2.94459
LRMP	5.28094	5.25161	4.4424	5.04982	2.94459	2.94459	4.00493	2.94459	2.94459	2.94459	2.94459	2.94459	2.94459	2.94459	2.94459	2.94459	2.94459	2.94459
RASSF8-AS1	5.34948	4.70292	5.90698	5.71506	2.94459	5.6797	4.00493	2.94459	4.17482	2.94459	2.94459	2.94459	2.94459	4.25796	4.92268	2.94459	2.94459	2.94459
SSPN	4.45741	5.24874	5.22729	2.94459	2.94459	2.94459	2.94459	2.94459	2.94459	2.94459	2.94459	2.94459	2.94459	2.94459	2.94459	2.94459	2.94459	2.94459
ITPR2	5.85047	6.00602	5.97792	6.44692	2.94459	2.94459	2.94459	2.94459	4.36819	5.67265	4.2588	2.94459	2.94459	4.63515	4.41126	2.94459	2.94459	2.94459
TMTC1	5.90833	6.46424	6.0654	5.73147	6.40182	2.94459	2.94459	2.94459	3.36306	2.94459	2.94459	2.94459	2.94459	3.74584	3.61175	2.94459	2.94459	2.94459
IPO8	5.15418	4.32991	5.36576	5.6164	5.19286	5.15944	4.00493	2.94459	2.94459	2.94459	2.94459	2.94459	2.94459	2.94459	2.94459	4.3052	2.94459	2.94459
CAPRIN2	4.84816	5.07	4.74756	5.63981	4.92147	5.82531	2.94459	2.94459	3.36306	2.94459	2.94459	2.94459	2.94459	2.94459	4.06619	2.94459	2.94459	2.94459
DDX11	4.82034	5.92153	2.94459	4.91455	2.94459	2.94459	2.94459	4.38115	2.94459	2.94459	2.94459	2.94459	2.94459	4.93389	2.94459	2.94459	4.46691	2.94459
AMN1	4.36232	3.80075	2.94459	4.85122	2.94459	2.94459	4.60945	5.08651	5.61909	5.67265	5.74091	5.19751	6.32108	6.25366	5.45645	6.08858	2.94459	2.94459
KIAA1551	6.26734	6.77656	7.06688	6.2496	5.95258	5.66848	2.94459	4.38115	4.82902	2.94459	4.2588	2.94459	4.30312	5.57645	4.92268	4.68957	2.94459	2.94459
BICD1	5.13702	5.20851	5.45415	5.15315	6.18773	5.47067	2.94459	2.94459	2.94459	2.94459	2.94459	2.94459	2.94459	2.94459	3.61175	2.94459	2.94459	2.94459
FGD4	5.78745	6.10847	5.64922	5.28997	2.94459	5.4228	4.00493	2.94459	4.17482	2.94459	5.39349	2.94459	2.94459	2.94459	3.61175	3.77968	2.94459	2.94459
DNM1L	6.32678	5.93383	6.05649	6.78388	5.98392	6.16824	4.60945	4.38115	4.69115	2.94459	5.39349	2.94459	5.45371	5.88635	4.92268	3.77968	2.94459	4.94933
ALG10B	4.28256	4.36692	2.94459	2.94459	6.43821	2.94459	2.94459	2.94459	2.94459	2.94459	4.2588	2.94459	2.94459	2.94459	2.94459	2.94459	2.94459	2.94459
KDM5A	7.0466	6.68989	6.97934	7.51575	6.84923	5.9256	5.03417	5.08651	3.36306	6.55946	2.94459	5.19751	4.9902	4.63515	5.12335	5.2432	2.94459	2.94459
CPNE8	6.67738	6.02167	6.22046	6.29728	7.32099	7.02989	5.03417	2.94459	4.17482	2.94459	4.2588	2.94459	5.80396	6.3579	5.12335	5.2432	2.94459	2.94459
KIF21A	5.98041	5.31464	5.58925	5.57992	5.50403	5.82349	2.94459	2.94459	2.94459	5.67265	2.94459	2.94459	2.94459	2.94459	2.94459	2.94459	2.94459	2.94459
PUS7L	5.84723	6.68446	6.16635	6.76448	2.94459	2.94459	4.60945	2.94459	4.17482	2.94459	2.94459	2.94459	2.94459	4.63515	4.68951	2.94459	2.94459	4.27031
ARID2	4.85939	5.62406	5.17749	5.96364	5.74546	5.2821	4.00493	2.94459	2.94459	2.94459	4.2588	5.19751	2.94459	4.25796	4.06619	2.94459	2.94459	2.94459
SCAF11	7.82671	8.37556	8.13302	7.85306	7.68173	7.81388	5.36188	6.43522	5.69319	7.10462	7.39173	6.5651	6.85898	7.0604	6.97019	7.81361	5.67089	7.50523
RAD51AP1	4.63908	2.94459	2.94459	4.25765	2.94459	5.29022	2.94459	2.94459	2.94459	2.94459	2.94459	2.94459	2.94459	2.94459	2.94459	2.94459	2.94459	2.94459
SLC38A1	6.45486	6.61286	6.15563	5.64499	6.15745	6.35075	4.00493	4.38115	5.54096	2.94459	2.94459	2.94459	4.9902	4.25796	5.12335	2.94459	2.94459	2.94459
SLC38A2	7.02269	7.75007	6.21034	7.16486	7.10478	7.11036	5.03417	5.55818	4.53869	2.94459	4.2588	2.94459	4.30312	7.12091	6.32408	6.42893	5.67089	6.03763
AMIGO2	4.89416	3.79166	5.306	4.98626	5.03718	2.94459	2.94459	2.94459	2.94459	2.94459	2.94459	2.94459	2.94459	2.94459	3.61175	2.94459	2.94459	2.94459
NDUFA9	6.71321	6.38362	6.09772	6.38683	5.78547	6.51859	7.86613	7.85219	7.94274	6.55946	7.88632	7.25437	7.35975	6.86198	7.07077	7.19488	6.31791	7.1985
RPAP3	5.49971	5.3682	6.28457	6.16561	6.01285	5.15267	2.94459	4.38115	2.94459	2.94459	4.93494	2.94459	2.94459	5.57645	4.06619	2.94459	2.94459	2.94459
RAPGEF3	6.6151	7.09555	6.07007	7.34894	7.11219	6.36858	6.22009	4.38115	4.95486	2.94459	5.39349	2.94459	4.9902	6.1413	6.05616	4.68957	6.31791	5.75736
SLC48A1	5.4925	5.96582	5.15487	5.80941	5.34947	5.28774	5.03417	2.94459	3.95145	2.94459	4.2588	5.19751	4.30312	4.93389	4.06619	3.77968	4.46691	4.27031
HDAC7	7.32219	6.80935	6.54023	6.99607	6.13124	6.63056	6.63831	5.08651	6.32619	2.94459	5.74091	2.94459	6.08557	6.01945	5.45645	3.77968	2.94459	6.2722
ZNF641	4.09263	4.13531	4.10107	2.94459	2.94459	2.94459	2.94459	2.94459	2.94459	2.94459	2.94459	2.94459	2.94459	2.94459	2.94459	2.94459	2.94459	2.94459
CCNT1	5.51149	5.15682	5.48098	5.68648	5.03425	5.46294	2.94459	4.38115	3.68704	2.94459	2.94459	2.94459	2.94459	5.18125	4.06619	2.94459	4.46691	2.94459
FKBP11	7.42597	7.00124	6.76877	6.92269	5.55215	5.14856	4.00493	5.08651	6.01553	2.94459	5.74091	2.94459	2.94459	6.54618	4.68951	5.45651	6.31791	5.40919
ARF3	7.30104	6.04471	6.06461	6.69482	4.6039	6.93372	7.70215	6.81781	7.86471	7.80894	7.73953	6.03763	7.73078	6.99725	7.48943	7.60582	7.71094	7.83334
TUBA1A	7.98416	7.96917	7.84325	7.33444	7.43079	7.8149	10.9327	10.101	10.851	10.3034	9.90336	10.672	10.9356	10.448	10.8283	10.0304	11.446	10.5656
TUBA1B	8.62573	8.87127	8.33527	8.43129	8.3658	8.18411	5.03417	5.91305	5.45837	5.67265	5.39349	2.94459	5.80396	5.7397	4.92268	4.68957	6.31791	5.40919
TMBIM6	8.33648	8.43516	8.26712	8.25634	7.91065	7.23023	10.062	9.75115	9.87304	8.63475	10.0351	8.58741	9.75273	9.71833	9.65974	9.7561	9.72078	10.0698
AQP5	6.60234	6.01268	5.02767	5.2255	2.94459	2.94459	2.94459	2.94459	2.94459	2.94459	2.94459	2.94459	2.94459	2.94459	2.94459	2.94459	2.94459	2.94459
LIMA1	7.88207	8.40049	8.21598	8.07807	8.0756	7.53021	5.85388	2.94459	4.53869	2.94459	6.4564	5.19751	2.94459	4.93389	5.95453	5.64231	7.49735	2.94459
LARP4	5.19707	5.60723	5.55903	5.79613	6.22208	2.94459	4.00493	2.94459	2.94459	2.94459	4.93494	2.94459	4.30312	3.74584	4.06619	2.94459	2.94459	6.03763
DIP2B	5.01595	5.08398	4.12765	6.56146	2.94459	2.94459	2.94459	2.94459	3.36306	2.94459	4.2588	2.94459	2.94459	3.74584	4.92268	2.94459	2.94459	2.94459
METTL7A	6.08473	6.98813	6.61366	6.97159	6.24417	2.94459	2.94459	2.94459	2.94459	2.94459	2.94459	5.19751	2.94459	3.74584	2.94459	2.94459	2.94459	2.94459
LETMD1	6.4236	6.32161	6.08891	5.01908	5.88774	6.05371	2.94459	2.94459	3.68704	2.94459	6.02069	6.03763	4.30312	4.63515	3.61175	4.3052	6.03037	2.94459
TFCP2	4.90025	5.15822	4.89741	4.39985	6.16094	5.28273	2.94459	2.94459	2.94459	2.94459	5.39349	2.94459	4.30312	3.74584	4.41126	2.94459	2.94459	2.94459
ACVRL1	7.57221	6.65972	6.70188	7.10395	6.40379	6.94813	8.73304	8.5017	9.30388	9.04279	9.15105	8.35164	8.89891	8.94733	9.30453	8.64386	8.27812	8.4265
KRT5	6.05899	4.402	5.57288	2.95519	2.94459	3.77949	2.94459	2.94459	2.94459	2.94459	2.94459	2.94459	2.94459	2.94459	2.94459	2.94459	2.94459	2.94459
KRT4	4.29311	4.97525	5.32094	3.9811	2.94459	2.94459	2.94459	2.94459	2.94459	2.94459	2.94459	2.94459	2.94459	2.94459	2.94459	2.94459	2.94459	2.94459
KRT8	7.25415	7.42962	7.30796	5.5965	6.36075	6.03335	4.00493	4.38115	3.68704	2.94459	4.93494	2.94459	5.80396	5.39234	5.84519	4.3052	2.94459	4.94933
EIF4B	7.78436	8.28236	8.15559	7.77332	7.81864	7.77163	6.63831	4.38115	5.61909	2.94459	7.06173	6.5651	6.32108	6.9312	6.91715	5.2432	6.763	7.1985
CSAD	5.93264	5.93118	4.47403	5.62802	2.94459	2.94459	5.03417	2.94459	3.68704	2.94459	2.94459	2.94459	2.94459	4.93389	4.06619	4.68957	2.94459	2.94459
PFDN5	8.82028	9.2152	8.70835	8.47924	8.38276	8.18602	10.0732	9.83656	10.0278	9.3605	10.0815	9.04885	9.69102	10.344	10.0093	10.2393	9.4505	9.9224
PRR13	6.74491	7.33093	6.93454	6.74201	6.10222	6.86115	9.06106	8.55307	8.87293	7.10462	8.35827	6.95051	8.42998	7.73817	8.38195	8.24524	8.52392	8.98423
MAP3K12	4.13807	4.51099	4.82317	4.81523	2.94459	4.66012	4.00493	2.94459	3.36306	2.94459	2.94459	2.94459	2.94459	2.94459	2.94459	2.94459	2.94459	2.94459
ATP5G2	8.58074	8.81568	8.40489	7.90533	8.08116	7.95999	9.71993	9.31831	9.73951	8.46832	9.77731	8.79	9.60439	9.54147	9.65164	9.83449	9.88375	9.45863
CBX5	7.08631	6.59751	6.65545	7.36321	6.81762	6.08008	4.60945	5.08651	5.17774	2.94459	2.94459	2.94459	2.94459	4.93389	5.29949	5.64231	5.19101	5.40919
HNRNPA1	8.79289	8.92499	8.67677	8.37097	8.23788	8.19088	9.96878	9.51249	9.40106	10.0907	9.77731	10.2592	10.1846	10.0725	9.95115	9.7561	9.67062	10.4861
COPZ1	7.06504	6.92826	6.92713	6.95289	5.73812	5.26225	8.14696	7.47988	8.37299	8.46832	7.39173	7.25437	7.2499	8.19746	7.45263	8.02893	8.34361	8.21753
ITGA5	7.1162	6.74838	6.59504	6.31312	5.7396	6.7007	8.10379	7.58234	8.54295	7.80894	7.81479	8.79	7.2499	8.14014	8.47664	8.06189	7.3774	7.59451
NTF3	3.53492	4.14634	2.94459	4.27881	2.94459	5.67663	2.94459	2.94459	2.94459	2.94459	2.94459	2.94459	2.94459	2.94459	2.94459	2.94459	2.94459	2.94459
BLOC1S1	7.39216	7.36113	7.18119	6.71491	5.02806	6.90762	8.01337	8.90906	8.75677	6.55946	7.48685	8.47433	8.86205	8.04965	8.12555	8.4333	8.78192	7.9049
CD63	9.06846	9.21983	8.83398	8.58766	8.20333	8.20288	11.9785	12.1064	12.3789	11.4629	12.0192	11.7314	12.0924	12.1489	11.7851	11.7439	12.2139	11.4226
RPS26	8.26463	8.85746	9.01026	8.57451	7.99654	8.30205	10.6168	10.2946	10.0943	9.77131	10.5684	9.7774	9.77273	10.7601	10.0894	9.85343	9.94832	10.0061
ERBB3	4.86513	4.64557	2.94459	4.89723	2.94459	2.94459	2.94459	2.94459	2.94459	2.94459	2.94459	2.94459	2.94459	2.94459	3.61175	2.94459	2.94459	4.27031
RPL41	9.1028	9.61341	9.23332	9.00164	8.81376	8.68097	12.0081	11.933	12.3311	11.3715	12.3736	12.3194	12.0562	12.5737	12.2237	12.4077	11.997	11.9267
ESYT1	6.22453	6.09631	6.20501	6.41514	6.12714	5.28273	5.03417	5.55818	5.45837	2.94459	4.93494	6.5651	4.9902	4.63515	3.61175	3.77968	6.31791	2.94459
MYL6	9.10675	9.26294	8.84953	8.65719	8.43533	8.38018	12.0342	11.8736	12.3165	11.1141	11.9624	11.6557	11.8968	11.4907	11.7925	12.3167	12.1189	11.8563
SMARCC2	6.22033	7.0923	7.18839	7.23344	6.89114	7.02565	4.00493	2.94459	4.95486	2.94459	5.74091	6.95051	4.9902	6.01945	5.29949	5.9546	5.67089	4.27031
ANKRD52	4.76032	4.87939	4.87852	3.97213	5.40735	5.68084	2.94459	2.94459	2.94459	2.94459	2.94459	6.03763	2.94459	3.74584	3.61175	2.94459	2.94459	2.94459
CNPY2	7.56145	7.62173	7.15583	7.28917	6.51669	7.2822	8.96784	8.44843	9.21234	7.10462	8.45555	9.19875	9.00417	8.75073	8.36224	8.9382	8.52392	8.52063
STAT2	5.29858	5.68224	5.82264	6.58007	5.18985	5.13465	2.94459	2.94459	4.69115	2.94459	5.74091	2.94459	4.30312	2.94459	2.94459	2.94459	4.46691	2.94459
BAZ2A	6.37803	7.09406	7.01886	6.41373	6.74201	6.67827	5.62875	5.08651	4.82902	2.94459	5.74091	5.19751	4.30312	6.01945	5.29949	6.08858	2.94459	2.94459
ATP5B	8.30777	8.08811	7.3857	7.3411	6.21965	7.78356	9.36518	9.05875	9.69511	7.80894	8.6324	8.58741	9.10226	9.07516	9.35527	9.00751	8.82841	9.33454
NACA	9.1321	9.28522	8.96317	8.73749	8.58677	8.36017	10.2519	10.3096	10.5356	10.0322	10.6529	10.9296	10.2431	10.9048	10.3617	10.6062	11.1763	10.0383
STAT6	5.90704	6.02061	6.08896	5.6696	5.03211	5.2629	2.94459	4.38115	2.94459	2.94459	4.2588	5.19751	2.94459	2.94459	4.68951	4.3052	2.94459	4.94933
SHMT2	5.97489	4.30649	4.48869	4.18255	2.94459	2.94459	7.37908	5.91305	6.45957	2.94459	6.63314	6.03763	6.70097	6.1413	6.86208	6.61809	6.55755	7.75804
NDUFA4L2	4.63919	4.92761	4.49274	2.94459	2.94459	2.94459	6.63831	6.19763	7.10046	2.94459	6.02069	9.5169	2.94459	4.93389	8.19405	2.94459	2.94459	7.59451
R3HDM2	6.03144	5.76834	6.66174	6.72336	6.34767	4.63292	4.00493	4.38115	2.94459	2.94459	4.2588	2.94459	2.94459	4.63515	4.41126	2.94459	2.94459	2.94459
CDK4	6.5842	6.74573	6.65727	6.57118	6.42381	6.05812	8.22961	8.98584	8.86494	8.28015	8.54668	7.71886	8.47949	8.08045	7.97796	7.73405	8.34361	9.0801
LRIG3	5.03402	4.00893	4.89516	5.42543	5.74029	5.67548	2.94459	2.94459	2.94459	2.94459	2.94459	2.94459	2.94459	4.25796	2.94459	2.94459	2.94459	2.94459
SLC16A7	5.77188	5.94295	5.22277	4.86388	5.19286	5.70517	4.00493	2.94459	2.94459	2.94459	2.94459	2.94459	2.94459	2.94459	4.06619	2.94459	2.94459	4.27031
USP15	6.1494	6.86322	7.10714	6.86684	5.18851	6.50178	5.03417	5.55818	4.17482	5.67265	5.39349	2.94459	6.32108	5.18125	4.92268	5.80689	5.67089	4.27031
MON2	5.03007	5.4715	6.09236	4.26105	5.20305	5.82313	2.94459	2.94459	2.94459	2.94459	2.94459	2.94459	4.30312	4.25796	4.41126	3.77968	2.94459	2.94459
CD9	8.18194	8.86977	8.06693	7.67691	8.18738	7.8469	11.1285	10.9407	11.9926	10.0322	11.3788	10.672	11.4766	11.3681	11.2782	11.9137	11.8969	10.742
SCNN1A	5.85027	3.31593	5.87587	4.46877	2.94459	6.13898	2.94459	2.94459	2.94459	2.94459	2.94459	2.94459	2.94459	2.94459	2.94459	2.94459	2.94459	2.94459
LTBR	6.77506	6.94949	6.90057	6.98641	7.2695	5.80204	5.85388	7.58234	5.54096	2.94459	6.25493	5.19751	5.45371	5.57645	6.24019	5.45651	2.94459	5.40919
LEMD3	4.72586	5.50642	5.24881	5.87978	5.34947	5.46841	2.94459	2.94459	3.36306	2.94459	2.94459	2.94459	2.94459	4.63515	4.06619	2.94459	2.94459	2.94459
TAPBPL	5.52324	5.57845	5.82599	5.85329	4.91662	6.87033	4.00493	4.38115	2.94459	2.94459	2.94459	5.19751	2.94459	2.94459	3.61175	4.3052	2.94459	2.94459
MSRB3	6.90547	6.82428	6.62044	6.63346	5.89605	6.65203	5.36188	4.38115	4.36819	2.94459	7.57608	2.94459	2.94459	5.57645	5.45645	4.3052	6.31791	4.94933
VAMP1	3.92343	4.14912	2.94459	5.3206	5.5671	2.94459	2.94459	2.94459	2.94459	2.94459	2.94459	2.94459	2.94459	3.74584	2.94459	2.94459	2.94459	2.94459
MRPL51	7.98673	7.77606	6.92928	6.93775	6.69972	6.57611	8.14696	8.14786	8.93534	7.80894	8.30706	8.47433	8.47949	8.50046	8.07802	8.32885	8.78192	8.37703
GAPDH	9.18715	9.26818	8.96074	8.63093	8.48249	8.23862	11.5178	11.2362	11.9384	10.4888	11.7147	12.2089	11.1029	11.164	11.2246	11.0743	11.5045	11.2547
IRAK3	6.11324	6.22067	7.1061	6.10947	5.82469	5.15809	4.00493	4.38115	4.17482	2.94459	2.94459	2.94459	2.94459	3.74584	4.68951	2.94459	4.46691	2.94459
HELB	5.34485	4.60887	4.96927	5.02616	5.40735	2.94459	2.94459	2.94459	2.94459	2.94459	2.94459	2.94459	2.94459	2.94459	2.94459	2.94459	2.94459	2.94459
CHD4	7.07014	7.38382	7.59469	7.46759	7.25994	6.99553	7.37908	4.38115	6.12668	5.67265	5.74091	2.94459	5.45371	6.3579	6.47852	5.2432	2.94459	4.94933
CAND1	5.91914	6.59849	6.22934	6.59772	6.43161	7.01861	4.00493	4.38115	3.68704	2.94459	4.2588	2.94459	5.80396	4.93389	4.41126	3.77968	6.03037	4.94933
DYRK2	4.50777	6.08607	4.56987	5.25217	2.94459	2.94459	4.00493	2.94459	4.36819	2.94459	4.2588	2.94459	4.30312	3.74584	3.61175	3.77968	2.94459	2.94459
COPS7A	4.82936	5.40055	4.74088	4.53283	4.61182	2.94459	6.96214	5.08651	6.37203	5.67265	5.39349	2.94459	6.70097	5.57645	5.45645	5.9546	5.67089	7.07983
MLF2	6.49827	6.90208	6.65127	6.42146	6.24111	2.94459	8.61501	8.14786	8.49196	7.49934	7.88632	7.71886	7.55716	7.88496	7.56034	7.46508	7.49735	8.27268
MDM1	4.56098	4.61238	4.04808	5.96462	4.91971	2.94459	2.94459	2.94459	2.94459	2.94459	2.94459	2.94459	2.94459	2.94459	3.61175	2.94459	2.94459	2.94459
LAG3	3.97648	4.36402	2.94459	2.94459	2.94459	2.94459	2.94459	2.94459	2.94459	2.94459	2.94459	2.94459	2.94459	2.94459	2.94459	2.94459	2.94459	2.94459
RAP1B	6.78078	7.10166	5.42119	6.64418	6.64595	6.03949	8.70442	6.97676	8.65845	6.55946	8.19883	8.69226	7.46183	8.40636	8.63285	8.06189	8.13749	8.91659
NUP107	5.54939	5.64143	5.50745	4.18174	2.94459	6.53837	4.00493	2.94459	3.36306	2.94459	4.2588	2.94459	2.94459	4.93389	4.92268	2.94459	2.94459	2.94459
SLC35E3	5.2609	6.15433	5.73764	5.88947	2.94459	2.94459	2.94459	4.38115	3.36306	2.94459	2.94459	2.94459	4.9902	2.94459	4.92268	2.94459	4.46691	2.94459
MDM2	5.18721	5.13404	6.14129	6.40973	5.34235	6.43242	2.94459	2.94459	4.36819	2.94459	4.2588	2.94459	4.30312	4.25796	4.06619	2.94459	2.94459	2.94459
LYZ	6.74947	6.17018	4.83216	5.25472	4.37814	6.73932	2.94459	2.94459	2.94459	2.94459	2.94459	2.94459	2.94459	2.94459	2.94459	2.94459	2.94459	2.94459
TPI1	8.42813	8.49254	8.0667	7.51326	7.82248	7.38861	10.0732	9.51249	9.9544	9.84109	9.81446	9.7774	9.79246	9.84928	9.7982	9.55085	9.98982	9.97323
LRRC23	6.15883	4.80693	6.16394	6.03654	2.94459	5.20957	4.60945	2.94459	2.94459	2.94459	2.94459	6.03763	2.94459	2.94459	4.68951	4.3052	5.19101	2.94459
C12orf57	7.88165	7.8985	7.56624	6.79188	7.38198	7.40071	8.48646	9.09386	8.73061	8.28015	8.01955	8.79	8.5737	9.31418	8.38195	9.15226	8.91713	8.21753
C1S	6.24193	5.94486	3.52208	5.32366	4.92278	2.94459	2.94459	2.94459	4.17482	2.94459	2.94459	2.94459	2.94459	2.94459	4.41126	2.94459	2.94459	5.40919
TSPAN8	5.88975	6.32772	5.65038	5.60594	2.94459	2.94459	2.94459	2.94459	2.94459	2.94459	4.2588	2.94459	2.94459	2.94459	4.06619	2.94459	2.94459	2.94459
C1R	7.12928	6.05471	5.63114	6.0232	2.94459	4.63906	2.94459	5.91305	3.36306	2.94459	2.94459	2.94459	4.30312	4.25796	4.41126	3.77968	2.94459	2.94459
ZFC3H1	5.77376	6.0716	6.22869	6.69648	6.31166	6.59909	2.94459	4.38115	4.53869	2.94459	5.39349	2.94459	2.94459	3.74584	4.41126	2.94459	2.94459	2.94459
RAB21	6.06006	5.99721	6.24212	6.35595	6.46086	6.52763	2.94459	4.38115	4.82902	2.94459	4.2588	2.94459	2.94459	6.01945	5.45645	4.3052	4.46691	2.94459
C1RL	5.83153	4.99516	5.06543	5.50673	5.8944	5.42401	2.94459	2.94459	3.95145	5.67265	4.2588	2.94459	2.94459	4.63515	4.41126	3.77968	2.94459	4.27031
C1RL-AS1	4.16557	4.17842	4.53658	4.68927	2.94459	2.94459	2.94459	2.94459	2.94459	2.94459	2.94459	2.94459	2.94459	2.94459	2.94459	2.94459	2.94459	2.94459
ATXN7L3B	6.44057	6.90997	6.41112	6.95573	6.50117	6.82405	4.00493	4.38115	4.53869	5.67265	4.93494	2.94459	6.32108	4.63515	5.29949	2.94459	2.94459	4.94933
OSBPL8	6.95877	7.38005	6.93422	6.42174	7.14194	6.44176	6.51191	6.19763	4.82902	2.94459	4.2588	2.94459	4.9902	5.39234	6.40337	5.9546	2.94459	5.75736
ZDHHC17	5.25244	5.14807	4.39409	6.20154	2.94459	5.95311	4.00493	4.38115	4.17482	2.94459	2.94459	2.94459	2.94459	3.74584	4.06619	2.94459	2.94459	2.94459
NAV3	3.87497	4.39345	4.16199	5.15393	2.94459	2.94459	2.94459	2.94459	2.94459	2.94459	2.94459	2.94459	2.94459	2.94459	2.94459	2.94459	2.94459	2.94459
PAWR	6.24267	5.8303	6.05543	6.2253	6.42611	2.94459	2.94459	5.08651	3.36306	2.94459	4.2588	2.94459	2.94459	3.74584	4.41126	5.80689	2.94459	2.94459
PPP1R12A	7.61629	7.73379	7.76258	7.19149	7.4425	7.53938	6.86206	6.63916	6.32619	2.94459	6.63314	2.94459	6.32108	6.78927	7.37608	5.9546	7.10266	6.65086
SLC2A3	7.33637	8.45817	7.68933	8.22822	7.67718	7.73709	6.75452	5.91305	5.95657	2.94459	5.74091	5.19751	4.30312	6.54618	6.32408	5.64231	6.03037	5.75736
METTL25	4.30305	4.53615	5.7188	5.76927	5.74643	2.94459	4.00493	2.94459	2.94459	2.94459	2.94459	2.94459	4.30312	2.94459	2.94459	2.94459	2.94459	2.94459
TMTC2	4.40243	4.63884	6.00475	5.21676	2.94459	4.66012	4.60945	2.94459	2.94459	2.94459	2.94459	2.94459	2.94459	2.94459	2.94459	2.94459	2.94459	2.94459
TSPAN19	4.26728	4.44055	3.86699	4.86924	2.94459	5.21172	2.94459	2.94459	2.94459	2.94459	2.94459	2.94459	2.94459	2.94459	2.94459	2.94459	2.94459	2.94459
LRRIQ1	4.37152	5.16047	5.53709	6.01006	2.94459	5.61495	2.94459	4.38115	2.94459	2.94459	2.94459	2.94459	2.94459	2.94459	2.94459	2.94459	2.94459	4.27031
RASSF9	6.57314	6.06505	5.08689	6.67187	6.24415	6.5202	2.94459	2.94459	2.94459	2.94459	2.94459	2.94459	2.94459	2.94459	2.94459	2.94459	2.94459	2.94459
NTS	4.81548	5.71569	6.4917	6.007	5.32188	4.56242	2.94459	2.94459	2.94459	2.94459	2.94459	2.94459	2.94459	2.94459	2.94459	2.94459	2.94459	2.94459
CEP290	6.61232	6.53401	6.77391	7.02755	4.60206	7.1462	4.60945	2.94459	3.95145	2.94459	4.2588	2.94459	4.30312	4.25796	5.95453	4.68957	2.94459	2.94459
TMTC3	4.83595	5.52006	2.94459	4.65943	5.19186	6.11951	4.60945	2.94459	3.68704	2.94459	2.94459	2.94459	4.30312	3.74584	2.94459	2.94459	2.94459	2.94459
M6PR	6.25788	6.54063	6.19174	6.62733	6.1199	6.98825	7.64306	8.14786	8.08717	8.46832	7.57608	7.71886	6.70097	7.65876	7.75428	7.88901	6.03037	7.59451
A2M	8.62036	8.71223	8.34633	8.50668	8.16901	7.97434	4.00493	5.08651	6.17921	7.10462	5.39349	6.03763	6.70097	6.9312	7.07077	6.70411	7.89694	7.07983
PLEKHG7	4.26567	3.41632	4.53642	4.48086	2.94459	2.94459	2.94459	2.94459	2.94459	2.94459	2.94459	2.94459	2.94459	2.94459	2.94459	2.94459	2.94459	2.94459
EEA1	6.49296	6.48687	6.37093	7.23607	6.32206	6.94467	5.03417	5.55818	3.95145	2.94459	4.93494	6.03763	4.9902	2.94459	5.72688	5.80689	2.94459	4.94933
TMCC3	6.36878	5.13248	6.78911	5.93232	5.88809	4.6777	4.00493	2.94459	4.36819	2.94459	2.94459	2.94459	2.94459	2.94459	4.06619	4.68957	2.94459	2.94459
NDUFA12	7.71722	7.64514	7.71175	7.61575	7.18648	7.43961	9.85623	9.58832	9.53304	9.84109	8.99799	8.88154	9.28045	9.6378	9.09363	10.0387	9.2258	9.16999
FGD6	5.72249	5.29341	5.57419	5.42593	6.94465	5.95496	2.94459	5.55818	3.36306	2.94459	2.94459	2.94459	2.94459	4.25796	4.41126	3.77968	2.94459	2.94459
VEZT	6.61656	6.54818	5.86338	6.37817	2.94459	5.67663	4.60945	2.94459	5.54096	2.94459	4.93494	2.94459	2.94459	4.93389	5.45645	3.77968	6.31791	4.27031
ELK3	7.53117	7.80867	7.62428	8.08539	7.74205	7.50246	5.85388	6.43522	6.45957	7.49934	4.2588	2.94459	5.45371	6.1413	5.45645	5.9546	6.03037	6.65086
KLRB1	5.35696	3.69542	4.55648	2.94459	2.94459	2.94459	2.94459	2.94459	2.94459	2.94459	2.94459	2.94459	2.94459	2.94459	2.94459	2.94459	2.94459	2.94459
TMPO	6.30669	5.81633	3.80976	6.3172	6.35812	6.53036	4.00493	2.94459	3.36306	2.94459	4.2588	2.94459	4.9902	4.25796	5.29949	5.45651	2.94459	5.75736
SLC25A3	8.65479	8.45008	8.22655	7.84958	7.91078	7.8691	9.29014	9.40475	9.21862	7.80894	8.82674	9.26824	8.89891	9.17842	9.19738	9.73582	9.61866	9.33454
APAF1	5.5968	5.57601	4.51764	4.87085	6.15628	5.70467	4.00493	2.94459	3.68704	2.94459	4.93494	2.94459	2.94459	2.94459	4.06619	3.77968	2.94459	4.94933
CD69	5.12359	5.41658	4.04612	2.94459	2.94459	2.94459	2.94459	2.94459	2.94459	2.94459	2.94459	2.94459	2.94459	2.94459	2.94459	2.94459	2.94459	2.94459
CLYBL	4.59204	6.02198	2.94459	4.46209	2.94459	4.67043	4.60945	2.94459	2.94459	2.94459	4.2588	2.94459	2.94459	4.63515	4.06619	2.94459	2.94459	2.94459
TEX30	5.03389	4.17418	4.25005	5.11685	5.19419	2.94459	7.81352	7.47988	7.01635	5.67265	6.63314	7.71886	6.70097	7.39038	6.80482	7.00458	6.55755	7.50523
ERCC5	4.76709	5.35153	4.59276	3.59012	2.94459	4.64816	2.94459	2.94459	2.94459	2.94459	2.94459	2.94459	2.94459	2.94459	3.61175	2.94459	2.94459	2.94459
ARGLU1	8.14402	8.6269	8.25532	8.53838	8.27914	7.64863	6.96214	7.11991	6.07218	6.55946	7.39173	6.03763	7.2499	6.25366	7.72371	6.5266	5.19101	5.40919
FAM155A	4.20035	5.26143	3.63852	4.54357	2.94459	2.94459	2.94459	2.94459	3.68704	2.94459	2.94459	2.94459	2.94459	2.94459	2.94459	2.94459	2.94459	2.94459
IRS2	5.47596	4.96845	6.1196	5.099	2.94459	2.94459	2.94459	2.94459	4.53869	2.94459	2.94459	2.94459	2.94459	3.74584	4.68951	2.94459	2.94459	2.94459
COL4A1	7.8319	6.52845	6.86275	6.18553	6.62879	7.33961	8.96784	9.63675	9.90848	9.04279	9.57569	9.39792	9.48825	10.4715	10.0774	10.1192	8.27812	9.36022
COL4A2	7.97203	7.0751	7.28125	6.36966	6.92918	6.97243	9.23119	8.44843	9.99159	9.04279	10.3327	9.6268	9.38809	10.1831	10.1366	10.1805	9.32641	9.65821
ING1	4.93406	5.79717	2.94459	6.61011	2.94459	6.22549	4.00493	5.91305	3.36306	2.94459	2.94459	2.94459	2.94459	4.63515	2.94459	4.3052	2.94459	2.94459
ANKRD10	6.37741	7.05735	6.45607	6.66566	6.24533	5.45554	4.00493	2.94459	4.82902	2.94459	6.25493	2.94459	4.30312	4.63515	2.94459	2.94459	2.94459	4.27031
ATP11A	6.16155	6.04753	4.58121	6.35061	6.02403	5.47113	4.00493	2.94459	3.68704	2.94459	2.94459	5.19751	4.30312	5.39234	3.61175	4.3052	4.46691	2.94459
ZMYM2	6.26404	6.19397	6.08839	6.18087	2.94459	5.26873	5.36188	2.94459	4.17482	5.67265	5.39349	2.94459	4.30312	4.25796	4.92268	4.3052	6.31791	4.27031
IFT88	5.76407	6.14012	6.56451	6.07267	5.20058	6.51768	4.00493	2.94459	3.95145	2.94459	5.39349	2.94459	2.94459	4.25796	5.12335	4.68957	2.94459	5.40919
SAP18	8.15749	8.46831	8.14832	8.02875	7.64694	7.71598	9.47089	9.22636	9.76979	8.28015	9.06118	9.5729	8.66213	9.66853	9.6188	9.45485	9.59196	9.48222
ZDHHC20	4.75682	6.41409	4.34881	4.93002	6.43157	6.45286	4.60945	2.94459	4.82902	2.94459	2.94459	2.94459	2.94459	2.94459	3.61175	3.77968	2.94459	2.94459
SACS	4.376	4.76802	4.22602	5.43737	2.94459	4.67189	2.94459	2.94459	3.36306	2.94459	2.94459	2.94459	2.94459	2.94459	2.94459	2.94459	2.94459	2.94459
ATP12A	3.57005	5.77293	5.66353	5.02363	2.94459	2.94459	2.94459	2.94459	2.94459	2.94459	2.94459	2.94459	2.94459	2.94459	2.94459	2.94459	2.94459	2.94459
CENPJ	5.04537	4.90026	5.36918	5.13677	5.35013	2.94459	2.94459	2.94459	2.94459	2.94459	2.94459	2.94459	2.94459	2.94459	4.41126	2.94459	2.94459	2.94459
ATP8A2	4.30033	4.8565	2.94459	4.05396	2.94459	4.6748	2.94459	2.94459	2.94459	2.94459	2.94459	2.94459	2.94459	2.94459	2.94459	2.94459	2.94459	2.94459
SHISA2	3.2996	4.51815	4.52617	5.40737	2.94459	2.94459	2.94459	2.94459	2.94459	2.94459	2.94459	2.94459	2.94459	2.94459	2.94459	2.94459	2.94459	2.94459
RPL21	9.19161	9.60068	9.2223	8.96187	8.79247	8.63451	11.2424	11.1801	11.4488	10.9342	11.0687	10.5093	10.9793	11.6142	11.3525	11.56	10.8215	11.2683
PAN3	5.28846	6.16651	5.80148	5.13711	2.94459	5.82094	2.94459	2.94459	3.68704	2.94459	2.94459	2.94459	4.30312	4.63515	2.94459	4.3052	4.46691	2.94459
FLT1	7.17895	7.65398	7.38456	7.85788	7.39903	7.71528	8.96784	8.3356	8.82429	8.0637	7.81479	6.5651	9.00417	9.9191	9.54204	8.99049	8.73388	9.11069
POMP	8.47615	8.57453	8.10656	7.90441	7.86491	7.71216	9.82998	9.43244	9.60199	8.46832	9.71973	8.96762	9.03761	9.17842	9.35527	10.3502	9.67062	8.27268
SLC46A3	4.27845	3.92904	2.94459	4.58772	2.94459	2.94459	6.75452	7.36958	6.92703	5.67265	6.93252	2.94459	5.80396	6.78927	6.54995	6.21117	6.31791	5.40919
SLC7A1	5.47183	5.45956	4.91173	5.80888	4.91883	2.94459	2.94459	2.94459	4.17482	2.94459	2.94459	2.94459	2.94459	3.74584	4.06619	4.3052	2.94459	2.94459
HMGB1	8.83717	9.1992	8.85891	8.63241	8.51154	8.12758	10.7697	10.3391	10.4818	9.97128	10.8801	10.672	10.8814	10.5506	10.8426	10.5837	10.5435	10.8274
HSPH1	7.118	7.07284	6.57831	6.89416	6.08997	7.38571	6.37337	4.38115	6.07218	5.67265	4.93494	2.94459	4.9902	5.57645	6.68301	5.64231	6.03037	5.75736
FRY	6.22262	6.81225	7.03463	6.46899	7.39778	4.66603	4.00493	2.94459	3.68704	2.94459	4.93494	2.94459	2.94459	4.93389	2.94459	2.94459	2.94459	2.94459
BRCA2	4.93312	5.07418	4.67552	2.94459	4.92278	2.94459	2.94459	2.94459	2.94459	2.94459	2.94459	2.94459	2.94459	2.94459	2.94459	2.94459	2.94459	2.94459
N4BP2L1	5.93175	6.43355	5.9217	5.76565	4.61243	2.94459	2.94459	4.38115	3.68704	2.94459	4.93494	5.19751	4.30312	4.25796	4.41126	3.77968	5.19101	2.94459
N4BP2L2	7.91145	8.55965	8.309	8.19633	8.00917	8.09198	4.60945	5.08651	6.45957	2.94459	5.74091	5.19751	6.32108	6.25366	6.15111	5.2432	2.94459	2.94459
PDS5B	6.31857	6.44936	6.17058	6.99758	6.67096	6.42809	4.00493	4.38115	5.0706	2.94459	4.2588	2.94459	2.94459	3.74584	4.92268	2.94459	4.46691	2.94459
KL	4.58745	4.03472	2.94459	4.82344	2.94459	4.67914	2.94459	2.94459	3.36306	2.94459	2.94459	2.94459	2.94459	2.94459	2.94459	2.94459	2.94459	2.94459
RFC3	5.53153	5.54004	5.77875	5.38227	5.56287	2.94459	2.94459	2.94459	3.95145	2.94459	2.94459	2.94459	4.30312	4.63515	3.61175	4.68957	2.94459	2.94459
NBEA	4.89746	5.09331	5.60739	4.73421	2.94459	5.13606	2.94459	2.94459	2.94459	2.94459	2.94459	2.94459	2.94459	2.94459	3.61175	2.94459	2.94459	2.94459
SMAD9	5.85936	6.28316	6.61894	6.5894	6.35594	6.32777	4.00493	4.38115	4.69115	2.94459	4.2588	6.5651	2.94459	4.93389	4.06619	3.77968	2.94459	2.94459
SUPT20H	6.1167	6.15061	5.71086	6.31499	6.1244	4.63906	5.36188	4.38115	4.95486	2.94459	4.2588	2.94459	4.30312	4.63515	4.68951	3.77968	5.19101	4.27031
POSTN	6.84906	7.67221	7.39734	4.98055	6.2537	4.53592	2.94459	2.94459	3.36306	2.94459	2.94459	2.94459	2.94459	2.94459	4.41126	3.77968	2.94459	2.94459
NHLRC3	6.16076	6.52884	6.02802	6.2334	6.77135	6.09546	4.00493	4.38115	4.17482	2.94459	4.93494	6.03763	4.30312	3.74584	3.61175	4.3052	5.19101	4.27031
LHFP	7.21087	7.56532	7.87221	7.65344	6.8033	7.72068	5.85388	5.55818	6.41647	5.67265	5.39349	2.94459	4.30312	6.25366	6.32408	6.08858	6.03037	6.80845
ELF1	7.46276	7.97814	7.90457	6.7896	7.65755	6.82756	5.36188	4.38115	5.83088	5.67265	6.4564	6.5651	6.08557	6.01945	6.32408	6.78529	5.19101	4.94933
RGCC	7.02592	6.81426	6.51995	6.40502	6.14913	7.57524	12.1097	13.2445	13.4132	7.80894	13.2975	7.50523	12.5634	13.4058	12.598	13.2167	8.13749	13.3459
VWA8	4.07895	4.22694	2.94459	4.16861	2.94459	2.94459	2.94459	2.94459	2.94459	2.94459	2.94459	2.94459	2.94459	2.94459	2.94459	2.94459	2.94459	2.94459
DGKH	6.10493	6.72408	6.2074	6.0806	6.68489	6.94105	2.94459	2.94459	2.94459	2.94459	4.2588	2.94459	2.94459	2.94459	2.94459	2.94459	2.94459	2.94459
EPSTI1	6.25262	5.09549	5.23496	5.5543	5.19319	5.67005	2.94459	2.94459	2.94459	2.94459	2.94459	2.94459	2.94459	3.74584	2.94459	4.68957	2.94459	2.94459
LACC1	4.00404	4.81449	5.20192	4.84679	2.94459	5.67932	2.94459	2.94459	2.94459	2.94459	4.2588	2.94459	2.94459	2.94459	2.94459	2.94459	2.94459	2.94459
TSC22D1	8.17863	8.4007	8.48815	8.04104	7.70427	8.27133	10.8105	9.68361	10.2281	10.8004	9.77731	9.7774	10.7664	10.5228	10.9222	10.1654	10.0499	10.4861
TPT1	9.36302	9.47594	9.19063	8.99367	8.78068	8.48573	11.1013	10.7112	10.9298	11.0565	10.7423	11.9267	11.0465	12.0277	10.8066	11.1529	11.5398	11.0802
TPT1-AS1	4.97586	5.98975	6.09416	5.16164	2.94459	6.1005	2.94459	2.94459	4.53869	2.94459	2.94459	2.94459	5.45371	2.94459	4.41126	2.94459	2.94459	2.94459
ZC3H13	7.57992	7.57568	7.32491	7.46766	7.63437	7.19158	5.36188	2.94459	4.69115	2.94459	2.94459	5.19751	6.52349	6.1413	5.84519	5.80689	5.19101	6.80845
LPAR6	6.98025	7.83448	7.17706	7.53843	6.9845	7.09062	6.96214	6.81781	5.54096	5.67265	6.25493	6.95051	5.45371	6.01945	6.40337	6.61809	6.31791	2.94459
FNDC3A	6.34345	6.39422	6.67674	6.30568	2.94459	6.42593	6.04858	5.08651	2.94459	2.94459	4.2588	2.94459	2.94459	5.39234	5.59799	5.64231	2.94459	2.94459
SETDB2	4.48109	4.55184	4.24878	4.92907	5.74546	2.94459	2.94459	2.94459	2.94459	2.94459	4.2588	2.94459	2.94459	2.94459	3.61175	2.94459	2.94459	2.94459
FAM124A	4.89292	5.40161	4.90569	6.30585	5.40735	2.94459	2.94459	2.94459	3.36306	2.94459	2.94459	2.94459	2.94459	3.74584	2.94459	2.94459	2.94459	4.27031
INTS6	5.9523	7.37898	7.24831	7.29756	7.38535	5.78607	2.94459	4.38115	4.36819	2.94459	2.94459	2.94459	4.9902	5.39234	4.92268	2.94459	2.94459	4.27031
WDFY2	5.16161	5.46883	5.09675	5.79031	6.03955	5.81984	2.94459	2.94459	4.17482	2.94459	2.94459	2.94459	2.94459	2.94459	2.94459	2.94459	2.94459	2.94459
ALG11	3.79075	4.29482	3.93993	4.25402	2.94459	2.94459	2.94459	2.94459	2.94459	2.94459	2.94459	2.94459	2.94459	2.94459	2.94459	2.94459	2.94459	2.94459
NEK3	5.18495	6.36606	6.23681	6.69211	6.32668	4.67189	4.00493	2.94459	3.95145	2.94459	5.74091	2.94459	6.08557	2.94459	4.06619	3.77968	2.94459	2.94459
VPS36	6.92606	7.20728	7.05284	7.16041	7.26722	6.89644	5.85388	6.43522	5.17774	2.94459	6.63314	2.94459	6.08557	6.01945	5.72688	6.5266	6.03037	6.47392
PCDH17	7.2472	7.11142	7.66964	7.19755	6.86027	6.67182	5.62875	2.94459	4.53869	2.94459	2.94459	5.19751	6.08557	5.18125	6.15111	5.80689	2.94459	5.40919
TDRD3	5.64406	5.96297	4.6398	5.91665	4.61061	5.67586	4.60945	2.94459	2.94459	2.94459	4.2588	2.94459	2.94459	4.93389	2.94459	2.94459	2.94459	5.75736
DACH1	3.64793	3.64499	6.17811	4.21627	2.94459	6.24668	2.94459	2.94459	2.94459	2.94459	2.94459	2.94459	2.94459	2.94459	3.61175	2.94459	2.94459	2.94459
DIS3	6.29698	6.87787	6.75895	6.85893	7.18577	5.15403	4.00493	2.94459	4.17482	2.94459	5.39349	2.94459	2.94459	4.63515	5.72688	4.68957	2.94459	2.94459
KLF5	5.77003	5.93122	6.60223	5.2387	5.79589	4.359	2.94459	2.94459	2.94459	2.94459	2.94459	2.94459	2.94459	2.94459	2.94459	2.94459	2.94459	2.94459
TBC1D4	5.74244	5.81004	6.62225	6.2936	5.8483	2.94459	4.60945	5.08651	3.95145	2.94459	2.94459	5.19751	2.94459	4.93389	3.61175	2.94459	5.67089	6.47392
LMO7	6.09082	5.73309	6.12725	4.83395	2.94459	2.94459	2.94459	2.94459	2.94459	2.94459	2.94459	2.94459	2.94459	2.94459	2.94459	2.94459	2.94459	2.94459
KCTD12	7.7069	8.1541	7.74144	7.24775	7.69637	7.32447	5.85388	4.38115	4.36819	2.94459	2.94459	2.94459	2.94459	4.25796	5.72688	4.3052	4.46691	4.27031
MYCBP2	7.72273	7.93681	8.14914	7.78507	6.77524	7.13786	4.60945	2.94459	2.94459	2.94459	4.93494	2.94459	2.94459	4.25796	5.59799	5.64231	2.94459	2.94459
RBM26	6.90225	6.79696	6.35099	6.741	5.34637	6.93763	4.00493	4.38115	4.17482	2.94459	2.94459	6.95051	5.45371	5.7397	4.68951	4.3052	2.94459	2.94459
NDFIP2	5.41266	5.29264	5.36846	4.3729	6.07294	2.94459	6.86206	7.58234	6.12668	2.94459	6.63314	5.19751	6.08557	5.88635	6.54995	6.42893	7.10266	7.41005
SLITRK6	4.20305	4.7232	2.94459	2.94459	2.94459	2.94459	2.94459	2.94459	2.94459	2.94459	2.94459	2.94459	2.94459	2.94459	2.94459	2.94459	2.94459	2.94459
ABCC4	4.72137	5.71909	4.56445	5.31352	2.94459	5.47203	2.94459	2.94459	3.36306	2.94459	2.94459	2.94459	2.94459	3.74584	4.41126	2.94459	2.94459	2.94459
DNAJC3	7.08268	7.02372	7.08432	6.94317	5.94033	6.02415	6.04858	6.19763	4.82902	5.67265	5.39349	5.19751	6.08557	6.45511	6.47852	5.80689	5.19101	2.94459
CCDC85C	4.60748	4.86468	4.40843	4.51756	5.40647	2.94459	4.00493	4.38115	3.95145	2.94459	2.94459	2.94459	2.94459	2.94459	2.94459	2.94459	2.94459	2.94459
EVL	6.85951	6.86831	7.11559	6.64973	6.15774	5.24502	2.94459	2.94459	2.94459	2.94459	2.94459	2.94459	2.94459	2.94459	2.94459	2.94459	4.46691	2.94459
DEGS2	4.92462	5.61953	4.77528	4.79323	4.60452	2.94459	2.94459	2.94459	2.94459	2.94459	2.94459	2.94459	2.94459	2.94459	2.94459	2.94459	2.94459	2.94459
YY1	7.24658	7.81628	7.5643	7.39305	6.6405	6.5309	6.04858	5.91305	7.10046	2.94459	6.25493	2.94459	5.80396	6.3579	7.16479	5.80689	2.94459	5.75736
TECPR2	5.64716	5.4897	5.13573	4.26413	4.61303	2.94459	2.94459	2.94459	3.68704	2.94459	2.94459	2.94459	2.94459	2.94459	4.68951	4.99278	2.94459	4.27031
CKB	6.05253	4.78721	5.57734	4.98783	2.94459	6.66193	4.00493	5.08651	3.36306	2.94459	4.2588	2.94459	2.94459	2.94459	4.41126	2.94459	4.46691	4.94933
BAG5	6.28146	6.33839	6.04879	6.35734	6.10376	6.09038	4.60945	5.08651	4.36819	2.94459	4.2588	2.94459	6.08557	3.74584	6.32408	6.08858	2.94459	2.94459
AHNAK2	6.21701	6.54889	6.78219	7.11857	6.1207	6.03744	2.94459	2.94459	2.94459	2.94459	2.94459	2.94459	2.94459	2.94459	3.61175	2.94459	2.94459	2.94459
NUDT14	7.27266	7.46462	7.16657	6.32361	5.88343	7.43096	9.1905	8.27569	8.87293	8.0637	8.59018	5.19751	8.32554	8.56721	8.17158	9.05739	6.763	8.27268
CRIP2	8.22406	8.49972	8.16384	8.21614	7.66427	7.08794	10.6014	10.3965	10.8347	9.04279	9.68002	9.91375	10.7564	10.567	10.1482	10.3027	10.974	11.017
PNP	6.98384	6.99608	6.79586	6.534	6.2484	6.69279	8.96784	7.11991	8.63983	7.10462	8.01955	6.95051	7.95738	7.81343	8.61631	8.06189	8.73388	8.52063
CHD8	5.90182	5.68947	6.44031	6.32617	5.98533	2.94459	5.03417	2.94459	4.95486	2.94459	2.94459	2.94459	2.94459	3.74584	4.92268	3.77968	5.19101	6.03763
RAB2B	4.46222	5.35159	4.0471	4.53383	2.94459	5.95311	4.00493	4.38115	2.94459	2.94459	2.94459	2.94459	4.9902	2.94459	3.61175	2.94459	2.94459	2.94459
TOX4	7.32508	7.30296	7.23491	6.94511	6.7691	6.82073	5.85388	4.38115	6.50143	5.67265	6.02069	7.25437	5.45371	5.88635	6.32408	5.9546	6.03037	5.75736
TRAC	5.53258	5.31632	4.4649	2.94459	2.94459	2.94459	2.94459	2.94459	2.94459	2.94459	2.94459	2.94459	2.94459	2.94459	2.94459	2.94459	2.94459	2.94459
DAD1	8.23138	8.12908	7.40121	8.15723	7.66241	7.58759	9.50448	9.3765	9.97312	9.15665	9.90336	7.9049	9.43904	9.33986	9.55945	9.53919	9.2258	9.61618
MMP14	4.85432	4.89789	2.94459	5.10009	2.94459	5.70262	6.86206	6.19763	5.8951	7.10462	6.93252	5.19751	6.70097	5.88635	7.07077	5.9546	5.19101	6.80845
RBM23	5.61033	6.86498	6.89587	6.67942	7.06586	6.45611	5.62875	5.55818	5.69319	2.94459	4.2588	2.94459	5.45371	5.88635	5.45645	4.99278	4.46691	2.94459
PSMB5	7.99374	7.76438	7.72461	6.74994	7.30804	7.60663	9.1905	9.56348	9.35043	9.97128	9.43965	8.06967	9.97616	9.75697	9.4329	8.74879	9.1546	9.7774
ACIN1	6.50029	6.79913	6.535	6.55775	7.2489	5.69695	4.00493	5.55818	5.37075	5.67265	4.93494	6.03763	4.30312	5.88635	6.05616	5.64231	6.03037	6.65086
C14orf119	6.72852	7.11502	6.40126	6.62591	5.82235	6.41922	7.96594	6.97676	7.7991	6.55946	7.95447	6.95051	7.64658	7.91944	7.48943	7.51353	8.34361	7.67859
PABPN1	6.61541	6.84698	5.8325	7.55428	6.46046	6.3513	4.60945	4.38115	4.36819	2.94459	2.94459	6.03763	4.30312	4.63515	4.06619	3.77968	2.94459	5.40919
NGDN	5.81679	6.29687	5.63349	6.46655	2.94459	5.41713	6.37337	7.76773	7.7991	2.94459	6.79058	7.25437	6.70097	7.34037	6.91715	7.3091	7.24656	7.75804
DHRS4L2	6.87802	5.96941	4.01026	6.3253	4.92059	5.4634	2.94459	2.94459	2.94459	2.94459	2.94459	2.94459	2.94459	2.94459	2.94459	4.3052	2.94459	2.94459
PSME2	8.31201	8.13538	7.64485	7.17591	7.07093	7.11689	8.61501	9.02276	8.60186	8.78396	8.86266	8.21753	8.86205	8.73146	8.47664	8.50695	8.82841	8.84562
IRF9	6.44188	6.85656	6.6975	7.16746	4.61061	6.07118	2.94459	2.94459	2.94459	2.94459	2.94459	2.94459	2.94459	2.94459	2.94459	2.94459	2.94459	2.94459
NEDD8	8.26615	8.55504	7.83398	7.96103	7.8632	7.32572	9.06106	9.3477	9.68152	8.0637	9.63919	8.79	9.5819	9.56344	9.18621	9.56241	9.64488	9.52827
DHRS1	5.83175	5.61927	5.58714	6.32961	2.94459	5.46202	4.60945	5.55818	3.68704	2.94459	2.94459	2.94459	4.30312	4.25796	3.61175	2.94459	2.94459	2.94459
LTB4R	5.15415	4.50617	4.70304	2.94459	2.94459	4.63906	2.94459	2.94459	2.94459	2.94459	2.94459	2.94459	2.94459	3.74584	2.94459	2.94459	2.94459	2.94459
GZMH	3.83428	4.11845	4.32294	2.94459	2.94459	2.94459	2.94459	2.94459	2.94459	2.94459	2.94459	2.94459	2.94459	2.94459	2.94459	2.94459	2.94459	2.94459
GZMB	5.01065	4.42642	2.94459	4.27586	2.94459	2.94459	2.94459	2.94459	2.94459	2.94459	2.94459	2.94459	2.94459	2.94459	2.94459	2.94459	2.94459	2.94459
NOVA1	2.94459	5.8503	6.64668	4.80057	4.92366	2.94459	4.00493	2.94459	2.94459	2.94459	2.94459	2.94459	2.94459	2.94459	2.94459	2.94459	2.94459	2.94459
G2E3	4.76558	5.53521	5.35347	6.41769	5.40713	5.81433	2.94459	2.94459	4.17482	2.94459	4.2588	2.94459	2.94459	3.74584	3.61175	2.94459	2.94459	2.94459
STRN3	5.06844	6.39432	5.30989	6.63949	5.92587	5.46568	4.60945	4.38115	2.94459	2.94459	4.93494	2.94459	4.30312	4.63515	4.92268	2.94459	2.94459	2.94459
HECTD1	6.84409	6.70673	6.72821	7.1515	7.01359	7.16114	5.03417	5.55818	5.8951	2.94459	6.02069	2.94459	5.80396	6.25366	6.15111	5.80689	2.94459	6.2722
EGLN3	4.99124	5.71536	5.02407	5.78323	5.35057	2.94459	2.94459	2.94459	2.94459	2.94459	4.2588	2.94459	2.94459	5.18125	4.41126	2.94459	2.94459	2.94459
SPTSSA	6.32608	7.04811	6.71207	6.60783	6.42822	6.59246	7.96594	7.76773	7.89643	2.94459	7.57608	6.5651	7.73078	7.73817	7.87045	8.38202	7.71094	7.97308
PSMA6	5.33524	5.46184	5.72136	5.53068	5.20397	6.30127	2.94459	2.94459	2.94459	2.94459	2.94459	2.94459	2.94459	2.94459	2.94459	2.94459	2.94459	2.94459
RALGAPA1	5.98755	5.59726	5.76376	6.40571	5.74058	4.64665	2.94459	2.94459	5.17774	2.94459	4.93494	2.94459	2.94459	4.25796	4.68951	5.45651	2.94459	2.94459
NKX2-1	4.89248	2.94459	4.05644	2.94459	2.94459	2.94459	2.94459	2.94459	2.94459	2.94459	2.94459	2.94459	2.94459	2.94459	2.94459	2.94459	2.94459	2.94459
PAX9	4.42495	3.57166	4.78168	4.31055	2.94459	2.94459	2.94459	2.94459	2.94459	2.94459	2.94459	2.94459	2.94459	2.94459	2.94459	2.94459	2.94459	2.94459
MIPOL1	4.91752	3.93766	4.56959	5.8489	2.94459	5.46886	2.94459	2.94459	2.94459	2.94459	2.94459	5.19751	2.94459	2.94459	3.61175	2.94459	2.94459	2.94459
FOXA1	4.68648	4.476	4.7745	4.02331	2.94459	2.94459	2.94459	2.94459	2.94459	2.94459	2.94459	2.94459	2.94459	2.94459	2.94459	2.94459	2.94459	2.94459
PNN	7.84469	7.80655	7.89543	8.01321	7.3536	7.24695	6.75452	5.08651	5.69319	2.94459	7.48685	2.94459	6.32108	6.63184	6.47852	6.32415	6.55755	4.27031
FAM179B	6.16342	6.16984	6.06208	6.62706	2.94459	2.94459	5.36188	2.94459	3.95145	2.94459	4.2588	5.19751	4.9902	4.63515	4.41126	4.68957	2.94459	4.94933
MIS18BP1	6.88767	6.60916	6.90666	7.23778	7.38086	5.70288	2.94459	2.94459	5.45837	2.94459	4.2588	2.94459	2.94459	6.3579	5.72688	5.64231	4.46691	2.94459
RPS29	8.90615	9.42528	9.05892	8.73036	8.75522	8.48453	9.96878	9.72899	9.7041	9.45255	10.6732	10.1158	9.88723	10.7117	9.86274	10.4281	9.04074	9.5947
RPL36AL	8.69997	8.98128	8.66927	8.27986	8.19159	8.02717	9.61622	9.4863	10.2093	10.0907	9.70001	10.3259	9.5819	10.0571	9.89739	10.2749	10.3177	10.2728
DNAAF2	4.98819	5.40522	4.88713	4.31169	2.94459	2.94459	7.05573	6.97676	6.45957	2.94459	6.63314	2.94459	5.80396	6.1413	6.80482	6.32415	4.46691	6.03763
NIN	6.54379	6.02661	5.1942	6.57268	5.03264	6.2156	2.94459	2.94459	5.0706	2.94459	4.2588	2.94459	4.9902	5.57645	4.41126	3.77968	2.94459	2.94459
CDKN3	6.39695	4.69952	5.15082	2.94459	2.94459	2.94459	2.94459	2.94459	2.94459	2.94459	2.94459	2.94459	4.9902	2.94459	2.94459	4.3052	2.94459	2.94459
GCH1	5.19383	5.13592	4.87032	6.17732	5.19219	6.12462	4.60945	2.94459	4.17482	2.94459	4.2588	2.94459	2.94459	2.94459	3.61175	2.94459	2.94459	2.94459
LGALS3	8.72018	8.97155	8.59587	8.56828	8.17177	8.06248	7.37908	7.76773	8.00225	5.67265	6.93252	7.71886	6.52349	7.57473	7.11854	7.07084	6.31791	6.65086
ATG14	4.10426	5.32481	6.30661	4.53761	5.73607	4.65267	2.94459	2.94459	2.94459	2.94459	4.2588	2.94459	2.94459	4.93389	3.61175	3.77968	2.94459	2.94459
C14orf37	4.63907	4.89943	5.08097	4.27349	6.32113	6.57559	2.94459	2.94459	2.94459	2.94459	2.94459	2.94459	4.30312	4.63515	4.41126	2.94459	2.94459	2.94459
ACTR10	6.86939	6.67926	6.15221	6.81225	6.53591	7.31491	8.01337	6.97676	7.63957	7.80894	7.57608	6.5651	7.46183	7.28855	7.33622	8.21625	7.98166	7.59451
ARID4A	6.49865	6.42975	7.1624	6.66787	6.90361	7.22643	4.00493	2.94459	4.36819	2.94459	4.93494	7.25437	5.45371	5.88635	4.68951	5.64231	2.94459	5.40919
KIAA0586	4.96843	4.71774	4.58136	5.56236	5.55753	2.94459	2.94459	2.94459	3.68704	2.94459	2.94459	2.94459	4.9902	3.74584	4.06619	2.94459	2.94459	2.94459
DAAM1	7.2034	7.32919	7.10589	6.59259	7.21251	6.04061	4.60945	2.94459	4.69115	2.94459	6.4564	2.94459	5.45371	6.63184	4.41126	4.3052	4.46691	2.94459
JKAMP	5.10548	5.69722	5.13736	5.61438	6.46329	2.94459	7.22644	5.08651	6.22988	7.10462	6.63314	6.03763	5.45371	6.54618	6.47852	6.70411	6.55755	7.59451
PCNXL4	5.88986	6.50365	5.49354	6.19185	5.03264	6.44829	2.94459	2.94459	3.95145	2.94459	4.2588	2.94459	2.94459	3.74584	2.94459	2.94459	2.94459	2.94459
SIX1	6.04104	4.40468	4.58938	4.11082	2.94459	2.94459	2.94459	2.94459	2.94459	2.94459	2.94459	2.94459	2.94459	2.94459	3.61175	2.94459	2.94459	2.94459
PPP2R5E	6.24611	6.66621	6.74377	6.80856	6.70049	6.70497	4.60945	2.94459	5.17774	2.94459	6.4564	2.94459	2.94459	5.39234	6.05616	4.99278	2.94459	4.94933
WDR89	4.89102	5.00961	4.76604	5.044	6.1618	2.94459	4.00493	2.94459	3.36306	2.94459	2.94459	2.94459	4.30312	4.93389	2.94459	3.77968	2.94459	4.27031
SYNE2	7.98012	8.31036	8.27372	8.36549	7.99009	8.01332	5.03417	5.55818	5.83088	2.94459	4.2588	2.94459	6.32108	5.88635	6.15111	4.68957	6.03037	4.27031
ZBTB25	4.26406	4.42161	5.042	4.81427	5.55634	5.28273	2.94459	4.38115	2.94459	2.94459	2.94459	2.94459	2.94459	2.94459	4.06619	3.77968	2.94459	2.94459
HSPA2	6.28485	6.17181	5.29303	6.47021	6.11469	6.17951	5.36188	2.94459	2.94459	2.94459	2.94459	6.03763	2.94459	2.94459	4.06619	2.94459	2.94459	2.94459
PPP1R36	4.76816	4.57939	4.58533	2.94459	2.94459	2.94459	2.94459	2.94459	2.94459	2.94459	2.94459	2.94459	2.94459	2.94459	2.94459	2.94459	2.94459	2.94459
FNTB	4.41377	4.00281	2.94459	4.20714	2.94459	2.94459	2.94459	2.94459	2.94459	2.94459	2.94459	2.94459	2.94459	2.94459	2.94459	2.94459	2.94459	2.94459
EIF2S1	6.60221	7.19779	6.09245	6.36186	6.16065	6.20635	7.9169	7.58234	8.12782	7.80894	8.40773	7.71886	7.64658	7.39038	7.62793	7.73405	8.34361	6.65086
PIGH	5.22217	5.67499	5.42889	4.85455	4.92191	2.94459	8.18887	6.19763	6.58166	7.49934	6.02069	5.19751	6.85898	6.3579	6.05616	6.08858	6.03037	7.59451
VTI1B	6.94196	6.03372	5.30341	5.68502	5.56141	5.79182	6.86206	6.63916	7.43879	5.67265	7.57608	6.95051	7.55716	7.17898	7.20959	6.61809	6.763	7.30815
ZFP36L1	8.34241	8.9762	8.57056	8.41857	8.3793	7.49022	7.5171	5.08651	5.83088	2.94459	5.39349	6.03763	4.9902	5.88635	7.25305	6.42893	4.46691	7.67859
ACTN1	7.85846	7.85374	7.55535	7.92111	7.77927	7.23661	6.63831	5.55818	6.01553	2.94459	6.4564	5.19751	5.45371	6.7127	7.11854	4.3052	2.94459	5.40919
ERH	8.07983	8.2959	7.76699	7.8153	7.27218	7.56274	9.4538	9.72899	9.67239	8.46832	9.26279	9.5169	9.75273	9.30116	9.71517	9.5156	9.42046	9.41027
SLC39A9	4.67004	6.17437	4.68012	5.82438	6.84985	2.94459	2.94459	2.94459	4.17482	2.94459	2.94459	2.94459	2.94459	3.74584	3.61175	2.94459	2.94459	2.94459
SIPA1L1	5.55217	5.21834	5.70556	4.03604	5.34682	2.94459	2.94459	2.94459	2.94459	2.94459	2.94459	2.94459	2.94459	4.25796	4.41126	4.3052	4.46691	2.94459
RBM25	7.96663	8.06772	8.01782	8.02721	7.74458	6.91024	5.85388	4.38115	6.12668	5.67265	6.02069	7.50523	6.32108	5.39234	6.61802	6.5266	6.55755	6.2722
NUMB	6.54048	6.28996	6.69131	6.49919	6.64542	5.14442	2.94459	2.94459	3.68704	2.94459	2.94459	2.94459	2.94459	4.63515	4.92268	4.99278	2.94459	4.27031
ACOT2	3.43211	2.94459	2.94459	6.17966	2.94459	5.68084	2.94459	2.94459	2.94459	2.94459	2.94459	2.94459	2.94459	2.94459	2.94459	2.94459	2.94459	2.94459
DNAL1	5.45648	5.28321	5.49172	5.58947	5.18649	2.94459	4.60945	2.94459	3.95145	6.55946	2.94459	2.94459	4.9902	2.94459	3.61175	2.94459	2.94459	2.94459
PNMA1	4.28244	3.68769	2.94459	4.93389	4.61182	5.28524	5.85388	6.43522	6.32619	2.94459	6.79058	2.94459	6.08557	5.18125	6.80482	6.5266	4.46691	2.94459
ELMSAN1	5.4265	6.59727	4.77177	5.99528	6.74344	6.12024	4.60945	2.94459	4.36819	2.94459	2.94459	2.94459	2.94459	5.39234	4.06619	3.77968	2.94459	2.94459
ZNF410	2.94459	2.94459	2.94459	2.94459	2.94459	5.29084	4.60945	5.55818	6.01553	5.67265	6.4564	2.94459	6.08557	5.18125	5.59799	5.64231	4.46691	6.65086
ALDH6A1	5.13727	5.10534	6.14525	5.69525	5.74449	2.94459	5.03417	4.38115	3.68704	2.94459	2.94459	2.94459	2.94459	4.25796	4.06619	4.3052	2.94459	2.94459
ABCD4	7.3796	7.54956	7.31669	7.07054	6.92194	5.58721	6.51191	4.38115	6.12668	2.94459	4.93494	5.19751	6.70097	5.7397	6.54995	4.99278	2.94459	6.95051
NPC2	8.86363	9.07414	8.57654	8.32416	8.09461	7.51726	11.1231	11.1719	10.9259	11.0269	10.1117	10.1893	11.1723	11.0085	10.5433	10.5492	10.6892	10.7322
YLPM1	5.99992	6.29962	5.71446	6.48178	5.03425	4.64816	4.00493	2.94459	5.69319	2.94459	4.2588	2.94459	2.94459	4.63515	4.06619	2.94459	4.46691	5.75736
RPS6KL1	3.56243	2.94459	2.94459	2.94459	2.94459	2.94459	5.03417	5.91305	4.17482	2.94459	4.2588	6.03763	2.94459	5.18125	4.92268	4.3052	6.03037	2.94459
PGF	4.98066	5.15313	4.78284	4.49233	2.94459	2.94459	10.8172	10.4785	11.8224	10.9966	11.8461	7.25437	11.4582	10.7068	10.7279	10.514	11.255	9.90505
EIF2B2	5.7681	5.68626	5.62871	5.16628	4.61303	5.42361	7.5171	8.82795	8.84069	7.10462	8.86266	7.25437	8.09081	7.65876	7.72371	8.09411	9.29365	5.75736
MLH3	5.91585	6.13979	6.13541	6.24927	6.08956	6.1744	5.03417	2.94459	4.95486	2.94459	4.93494	5.19751	2.94459	4.93389	4.41126	2.94459	2.94459	4.27031
TMED10	7.77875	7.16237	7.15125	6.83118	6.69459	7.57831	8.41762	7.93198	8.96556	8.78396	8.54668	7.9049	8.15317	8.01818	8.17158	8.24524	9.2258	8.77097
FOS	8.49957	9.26621	8.75018	8.81638	8.7078	8.25847	7.70215	6.81781	6.92703	2.94459	7.95447	7.25437	8.02564	9.07516	8.02886	7.77438	7.3774	7.59451
BATF	4.76337	4.96988	4.82935	4.26133	2.94459	2.94459	2.94459	2.94459	2.94459	2.94459	2.94459	2.94459	2.94459	2.94459	2.94459	2.94459	2.94459	2.94459
TTLL5	5.14116	5.13172	5.44635	5.20509	2.94459	5.28148	2.94459	2.94459	2.94459	2.94459	2.94459	2.94459	2.94459	3.74584	4.92268	2.94459	2.94459	2.94459
GPATCH2L	5.92292	6.04521	6.328	4.89515	6.43352	4.64058	2.94459	2.94459	3.95145	2.94459	2.94459	5.19751	2.94459	5.18125	3.61175	2.94459	2.94459	2.94459
TMED8	5.09968	4.59713	5.24953	4.85848	5.20274	4.6616	2.94459	2.94459	2.94459	6.55946	2.94459	2.94459	2.94459	3.74584	3.61175	2.94459	2.94459	2.94459
SPTLC2	6.46921	7.00868	6.59973	6.56711	6.46311	4.61736	4.60945	5.08651	5.27748	5.67265	4.2588	2.94459	5.45371	5.88635	5.45645	4.3052	6.55755	5.40919
SLIRP	7.23248	8.18785	7.45273	7.1762	7.1296	7.75223	8.64543	8.74202	8.89665	6.55946	8.19883	6.03763	8.32554	8.78853	8.78864	8.7284	8.91713	7.97308
FLRT2	4.93118	5.54788	6.11532	6.74789	2.94459	4.6777	2.94459	2.94459	2.94459	2.94459	2.94459	2.94459	2.94459	2.94459	2.94459	2.94459	2.94459	2.94459
GALC	4.8578	4.46016	4.64865	4.80845	2.94459	5.28021	2.94459	2.94459	2.94459	2.94459	4.2588	2.94459	2.94459	2.94459	3.61175	2.94459	2.94459	2.94459
GPR65	4.0629	4.04949	4.04906	2.94459	2.94459	2.94459	2.94459	2.94459	2.94459	2.94459	2.94459	2.94459	2.94459	2.94459	2.94459	2.94459	2.94459	2.94459
PSMC1	7.28653	7.14193	7.31645	6.82102	6.18392	7.14534	9.10551	8.44843	8.76538	8.78396	8.35827	8.96762	8.3787	8.5453	8.81787	8.38202	9.26012	8.27268
NRDE2	5.5637	6.17673	6.0691	4.90855	6.20879	2.94459	2.94459	4.38115	4.17482	2.94459	4.2588	5.19751	4.9902	3.74584	4.41126	2.94459	4.46691	2.94459
CALM1	8.84838	9.06313	8.77239	8.35754	8.20644	8.09478	10.7765	10.012	10.7953	11.142	11.2627	9.5729	11.4015	10.448	10.7433	11.0334	11.431	9.86972
RPS6KA5	4.82208	6.05326	5.97773	5.83067	2.94459	4.64967	2.94459	2.94459	2.94459	2.94459	2.94459	2.94459	2.94459	2.94459	3.61175	2.94459	2.94459	2.94459
C14orf159	5.49473	5.88425	5.76073	5.13201	5.40691	5.67393	4.00493	2.94459	4.17482	2.94459	4.2588	2.94459	2.94459	4.63515	4.92268	4.99278	4.46691	4.27031
GPR68	6.13403	4.70416	5.17789	6.08946	6.31604	6.07333	2.94459	2.94459	2.94459	2.94459	2.94459	2.94459	2.94459	2.94459	2.94459	2.94459	2.94459	2.94459
CCDC88C	5.78076	5.40676	5.40089	5.89466	5.40314	6.0562	4.00493	5.55818	2.94459	2.94459	2.94459	2.94459	2.94459	2.94459	4.06619	2.94459	2.94459	2.94459
FBLN5	4.58037	4.70493	4.54004	2.94459	2.94459	2.94459	2.94459	2.94459	3.36306	2.94459	2.94459	2.94459	2.94459	2.94459	2.94459	2.94459	2.94459	2.94459
TRIP11	6.8843	7.1785	6.7155	7.18553	6.13282	7.25592	6.75452	2.94459	5.0706	2.94459	4.2588	2.94459	6.70097	6.01945	6.05616	5.9546	2.94459	6.80845
LGMN	5.4195	6.27303	5.35116	5.32625	4.6094	4.65267	7.70215	7.36958	7.10046	8.28015	6.25493	7.50523	7.2499	8.5453	7.95183	7.73405	7.6081	8.4265
BTBD7	6.31359	6.43739	7.24862	6.85351	4.60757	6.42982	5.36188	2.94459	3.68704	2.94459	4.2588	6.03763	2.94459	4.63515	4.41126	4.3052	4.46691	5.40919
DDX24	7.65026	8.17537	8.14432	7.89208	7.93168	7.55463	6.51191	7.76773	6.98719	6.55946	6.02069	7.25437	6.08557	8.16908	7.16479	7.00458	7.3774	7.50523
DICER1	6.37093	6.56747	6.81607	7.01652	6.91373	5.69825	6.75452	5.08651	5.17774	2.94459	4.93494	5.19751	4.9902	5.39234	5.84519	2.94459	2.94459	4.94933
CLMN	4.54167	4.07573	4.48328	5.43784	2.94459	4.57859	2.94459	2.94459	2.94459	2.94459	2.94459	2.94459	2.94459	2.94459	4.06619	2.94459	2.94459	2.94459
SYNE3	6.35578	6.30359	6.08915	6.4253	6.2495	2.94459	2.94459	2.94459	2.94459	2.94459	2.94459	2.94459	2.94459	2.94459	2.94459	2.94459	2.94459	2.94459
BDKRB2	4.5934	5.74931	4.68332	5.44487	5.19452	5.47113	7.5171	5.55818	5.27748	6.55946	2.94459	7.25437	6.08557	7.57473	6.7452	7.3091	7.10266	6.80845
ATG2B	5.30339	5.11844	4.21858	5.67729	5.74351	5.28524	4.00493	2.94459	4.53869	2.94459	2.94459	2.94459	2.94459	2.94459	3.61175	3.77968	2.94459	2.94459
AK7	4.27974	4.5446	2.94459	4.9046	2.94459	2.94459	2.94459	2.94459	2.94459	2.94459	2.94459	2.94459	2.94459	3.74584	2.94459	2.94459	2.94459	2.94459
MEF2A	6.3631	7.09802	7.3987	7.33406	7.14799	7.54851	5.36188	5.91305	6.27884	2.94459	4.93494	2.94459	5.45371	6.54618	5.45645	5.64231	4.46691	5.75736
ALDH1A3	5.22728	5.88303	5.77009	4.76436	2.94459	5.66573	2.94459	2.94459	2.94459	2.94459	2.94459	2.94459	2.94459	2.94459	2.94459	2.94459	2.94459	2.94459
TARSL2	4.73007	5.75988	5.44079	5.35982	5.40602	2.94459	2.94459	2.94459	3.95145	2.94459	2.94459	2.94459	2.94459	3.74584	4.06619	4.3052	2.94459	2.94459
SNRPN	6.82397	7.02348	5.87289	6.51622	5.56141	6.8759	8.14696	7.85219	7.91203	5.67265	8.19883	8.21753	8.02564	8.76975	8.28059	7.88901	7.6081	7.83334
HERC2	6.64713	7.69475	7.24422	7.54974	7.68728	6.81024	5.03417	2.94459	4.17482	2.94459	4.93494	5.19751	4.30312	5.57645	5.84519	4.99278	2.94459	6.03763
TJP1	7.62158	8.27299	8.06823	8.05693	7.98224	7.84788	5.62875	5.55818	4.95486	2.94459	5.74091	2.94459	5.45371	5.18125	6.24019	6.5266	2.94459	5.40919
ARHGAP11B	3.66098	4.51488	2.94459	2.94459	2.94459	2.94459	2.94459	2.94459	2.94459	2.94459	2.94459	2.94459	2.94459	2.94459	2.94459	2.94459	2.94459	2.94459
RYR3	3.30018	4.01278	4.70979	3.59444	5.40713	4.6748	2.94459	2.94459	2.94459	2.94459	2.94459	2.94459	2.94459	2.94459	2.94459	2.94459	2.94459	2.94459
EMC7	7.34537	7.13891	6.56525	5.91784	6.34813	6.83596	8.86817	8.74202	8.46047	7.80894	8.35827	8.35164	7.46183	8.30568	8.42057	8.35568	8.78192	8.52063
EMC4	7.03148	7.50699	6.75697	7.0402	6.3188	6.28983	8.18887	7.47988	8.21845	9.3605	8.86266	7.25437	8.27034	8.61006	8.17158	7.92528	8.40625	8.60899
NOP10	7.91451	8.28005	7.72727	8.01301	7.83685	7.49715	10.48	9.85715	10.5827	9.15665	9.83268	10.2929	9.85007	10.0493	9.9773	10.5608	10.1811	10.1158
LPCAT4	5.65914	5.9961	5.78236	6.70653	5.20151	2.94459	4.60945	2.94459	3.36306	2.94459	4.2588	2.94459	5.45371	2.94459	4.06619	5.45651	2.94459	2.94459
GOLGA8A	5.46209	4.69323	5.49925	4.44618	4.60513	2.94459	2.94459	2.94459	2.94459	2.94459	2.94459	2.94459	2.94459	3.74584	2.94459	2.94459	2.94459	2.94459
GOLGA8B	5.71821	5.46623	6.25816	4.75032	5.89109	2.94459	2.94459	2.94459	3.68704	2.94459	2.94459	2.94459	2.94459	2.94459	2.94459	2.94459	2.94459	2.94459
AQR	5.44511	5.68813	6.04998	6.72722	2.94459	4.65267	4.60945	2.94459	3.36306	2.94459	5.39349	2.94459	4.9902	4.25796	4.06619	4.99278	5.19101	2.94459
DPH6	5.54537	5.64315	6.37956	5.43562	4.61243	2.94459	4.60945	4.38115	3.95145	2.94459	4.2588	2.94459	2.94459	4.25796	3.61175	5.2432	2.94459	2.94459
FAM98B	4.82181	5.01588	4.82733	5.51161	2.94459	5.6774	2.94459	4.38115	2.94459	2.94459	2.94459	2.94459	2.94459	3.74584	3.61175	2.94459	2.94459	2.94459
THBS1	6.14425	5.4225	5.4022	4.71733	5.51404	2.94459	8.34533	8.39312	9.21862	9.26217	8.99799	7.9049	7.35975	9.77591	8.63285	9.16749	7.10266	9.5947
EIF2AK4	6.83347	6.56492	7.01289	7.17046	6.24999	5.93903	4.00493	4.38115	5.0706	2.94459	5.39349	6.5651	2.94459	5.39234	4.41126	5.80689	2.94459	2.94459
SRP14	8.89485	9.16175	8.69213	8.50669	8.30601	8.12272	10.7627	10.2641	10.7264	11.1141	10.8801	10.7469	11.369	11.1783	11.0539	11.0375	11.2803	11.033
BMF	2.94459	2.94459	2.94459	5.01987	2.94459	2.94459	4.00493	4.38115	4.82902	2.94459	4.2588	2.94459	4.30312	5.18125	4.92268	5.9546	2.94459	7.07983
IVD	5.48015	5.68267	6.03038	6.11549	5.8915	2.94459	5.36188	2.94459	3.68704	2.94459	2.94459	2.94459	2.94459	5.39234	4.68951	3.77968	4.46691	2.94459
GCHFR	6.80557	6.09798	5.6409	6.5285	5.40314	2.94459	2.94459	2.94459	3.68704	2.94459	4.93494	2.94459	6.08557	2.94459	2.94459	4.3052	5.19101	2.94459
SPINT1	5.46433	4.18366	5.26555	4.47768	2.94459	2.94459	2.94459	2.94459	2.94459	2.94459	2.94459	2.94459	4.9902	2.94459	3.61175	2.94459	2.94459	2.94459
RHOV	5.06324	4.83704	4.89871	4.13354	2.94459	4.57693	2.94459	2.94459	2.94459	2.94459	2.94459	2.94459	2.94459	2.94459	2.94459	3.77968	2.94459	2.94459
DLL4	5.04315	5.37729	6.05982	6.35361	5.35035	2.94459	8.05929	8.14786	7.92746	9.04279	8.30706	7.9049	8.32554	8.14014	8.38195	8.53069	7.89694	7.1985
INO80	5.86435	5.37571	6.05218	5.6044	6.24686	5.28399	2.94459	4.38115	3.36306	2.94459	4.2588	2.94459	4.30312	5.18125	2.94459	4.3052	5.67089	2.94459
CHP1	6.15019	6.93832	6.32323	5.4281	5.54853	2.94459	5.36188	2.94459	3.95145	2.94459	2.94459	5.19751	4.30312	3.74584	4.92268	4.3052	5.19101	4.94933
CAPN3	3.91791	4.68659	3.63356	4.7879	2.94459	2.94459	4.00493	2.94459	2.94459	2.94459	2.94459	2.94459	2.94459	2.94459	2.94459	2.94459	2.94459	2.94459
ZNF106	6.95693	7.31551	7.55793	6.9697	6.48987	5.6497	5.36188	5.55818	6.07218	5.67265	4.2588	7.50523	6.08557	5.88635	6.7452	5.45651	2.94459	2.94459
STARD9	5.83256	5.73221	5.94582	4.99892	4.92278	2.94459	2.94459	2.94459	2.94459	2.94459	2.94459	2.94459	2.94459	2.94459	2.94459	2.94459	4.46691	2.94459
TTBK2	4.97512	4.88928	4.54554	5.8478	2.94459	2.94459	2.94459	2.94459	2.94459	2.94459	2.94459	2.94459	2.94459	2.94459	4.06619	2.94459	2.94459	2.94459
UBR1	5.19658	5.01053	6.19455	5.82192	6.59541	5.94845	2.94459	4.38115	2.94459	2.94459	4.93494	2.94459	2.94459	3.74584	4.68951	4.3052	2.94459	2.94459
ADAL	5.34325	5.49784	5.22538	4.74948	5.40713	5.42562	4.00493	2.94459	3.68704	2.94459	4.93494	2.94459	2.94459	4.63515	2.94459	2.94459	2.94459	2.94459
TUBGCP4	5.34496	5.44393	5.55637	5.41771	4.61363	2.94459	2.94459	2.94459	3.95145	2.94459	4.2588	2.94459	2.94459	2.94459	2.94459	2.94459	2.94459	2.94459
TP53BP1	5.1918	4.82071	5.36992	5.71477	2.94459	6.08953	5.03417	2.94459	2.94459	2.94459	4.2588	2.94459	2.94459	5.18125	3.61175	2.94459	5.19101	2.94459
CATSPER2	5.0991	4.93364	5.27292	4.87621	2.94459	5.28898	2.94459	2.94459	2.94459	2.94459	4.2588	6.5651	2.94459	2.94459	2.94459	2.94459	2.94459	2.94459
SERF2	8.857	9.24572	8.82754	8.62293	8.31324	8.25434	11.71	11.5836	12.1967	10.8688	11.7725	12.2	11.7226	11.8889	11.818	11.9713	11.7171	11.9267
CASC4	5.55488	6.23241	5.9042	6.74565	5.03049	6.21574	5.85388	4.38115	3.68704	2.94459	5.39349	6.5651	4.30312	5.18125	4.41126	2.94459	2.94459	4.27031
CTDSPL2	5.12999	6.08781	6.52493	7.01839	5.89192	6.45332	4.00493	4.38115	3.95145	2.94459	2.94459	2.94459	2.94459	4.63515	4.06619	2.94459	2.94459	2.94459
EIF3J-AS1	5.85852	6.65037	6.46728	6.51626	5.73455	6.8654	4.00493	5.08651	4.17482	2.94459	5.39349	5.19751	2.94459	5.57645	4.92268	4.99278	6.03037	4.27031
SPG11	5.37562	6.49134	5.09466	5.74792	5.40425	4.62206	2.94459	2.94459	3.95145	2.94459	4.2588	2.94459	2.94459	3.74584	4.41126	2.94459	2.94459	4.94933
B2M	9.35867	9.70963	9.34955	9.1888	8.94453	8.78441	14.3089	14.4063	14.4139	14.1237	14.5395	13.5695	14.3108	14.4937	14.4515	14.2293	14.3786	14.51
SORD	5.98865	4.9111	5.44182	5.72728	5.40403	5.66731	2.94459	2.94459	2.94459	2.94459	2.94459	2.94459	2.94459	3.74584	2.94459	2.94459	2.94459	2.94459
DUOX1	4.93183	5.59408	5.7537	4.8922	2.94459	2.94459	2.94459	2.94459	2.94459	2.94459	2.94459	2.94459	2.94459	2.94459	2.94459	3.77968	2.94459	2.94459
FBN1	5.69032	5.21991	5.58473	5.57821	5.35057	5.29022	4.60945	2.94459	4.53869	2.94459	4.2588	2.94459	2.94459	2.94459	4.68951	4.3052	2.94459	4.94933
CEP152	5.47356	4.96367	4.71861	4.18657	2.94459	5.28774	2.94459	2.94459	2.94459	2.94459	2.94459	2.94459	2.94459	3.74584	3.61175	2.94459	2.94459	2.94459
EID1	8.69095	8.89206	8.50754	8.50349	8.09866	7.94937	9.82998	9.68361	9.77833	9.53908	9.48644	9.33454	9.85007	9.64811	9.80551	9.90883	9.50876	9.38546
SECISBP2L	6.11719	5.66048	6.20268	6.36659	6.52389	7.21375	5.62875	2.94459	5.0706	2.94459	2.94459	6.03763	2.94459	5.57645	4.41126	5.45651	2.94459	2.94459
SLC27A2	3.69791	4.47334	4.04851	5.24948	2.94459	2.94459	2.94459	2.94459	2.94459	2.94459	2.94459	2.94459	2.94459	2.94459	2.94459	2.94459	2.94459	2.94459
GABPB1	6.21387	6.25125	6.30424	6.47548	5.31867	7.45481	5.85388	4.38115	5.27748	2.94459	2.94459	2.94459	5.45371	5.18125	4.41126	5.2432	2.94459	2.94459
GABPB1-AS1	7.66338	6.59503	6.3225	7.39821	6.83536	5.6497	4.60945	2.94459	4.53869	5.67265	4.2588	2.94459	4.30312	5.18125	5.59799	4.68957	2.94459	4.94933
USP8	7.02514	7.02464	6.82375	6.75637	7.0113	6.21743	5.03417	5.08651	5.0706	5.67265	6.93252	2.94459	5.45371	6.01945	5.95453	5.80689	2.94459	6.03763
TNFAIP8L3	3.78285	3.74793	3.63605	4.66105	2.94459	2.94459	2.94459	2.94459	2.94459	2.94459	2.94459	2.94459	2.94459	2.94459	2.94459	2.94459	2.94459	2.94459
TMOD3	7.54211	7.95508	7.823	7.77723	7.65308	7.4864	5.03417	4.38115	5.61909	2.94459	4.93494	2.94459	6.08557	5.39234	6.15111	5.45651	4.46691	4.27031
GNB5	5.16598	5.31504	5.05895	5.0889	2.94459	5.46431	2.94459	2.94459	4.53869	2.94459	4.2588	2.94459	2.94459	2.94459	4.41126	3.77968	2.94459	2.94459
MYO5C	5.79507	6.13571	5.5712	6.60749	6.41678	6.60122	2.94459	2.94459	2.94459	2.94459	2.94459	2.94459	2.94459	3.74584	3.61175	4.99278	2.94459	2.94459
MYO5A	5.83664	4.68173	5.23881	6.3237	5.89481	5.85873	2.94459	4.38115	3.36306	2.94459	2.94459	2.94459	2.94459	2.94459	4.06619	4.3052	2.94459	2.94459
FAM214A	5.21067	5.52346	4.75762	5.77954	5.03345	2.94459	2.94459	2.94459	4.17482	2.94459	2.94459	2.94459	2.94459	4.25796	4.68951	2.94459	2.94459	2.94459
RAB27A	6.14337	6.52643	6.03895	5.80053	2.94459	4.65267	4.00493	4.38115	5.61909	6.55946	2.94459	2.94459	4.9902	5.7397	4.41126	4.68957	2.94459	2.94459
CCPG1	7.58172	7.2674	7.3312	7.52434	6.68078	7.44202	5.62875	2.94459	4.17482	2.94459	5.74091	2.94459	4.30312	4.25796	5.72688	4.99278	2.94459	4.27031
DYX1C1	4.56815	4.5347	4.03867	5.24626	2.94459	2.94459	5.03417	2.94459	2.94459	2.94459	2.94459	2.94459	2.94459	2.94459	2.94459	2.94459	2.94459	2.94459
NEDD4	5.47316	5.951	4.80027	6.27912	5.74692	4.67625	4.60945	2.94459	2.94459	2.94459	2.94459	2.94459	2.94459	4.63515	4.68951	5.2432	2.94459	2.94459
ZNF280D	6.56147	6.93544	7.00297	6.33498	6.76305	6.69477	2.94459	4.38115	5.0706	2.94459	2.94459	2.94459	2.94459	4.63515	4.41126	4.99278	2.94459	4.27031
TCF12	5.77447	6.12123	6.18882	6.77174	6.12925	2.94459	4.60945	5.08651	3.95145	2.94459	5.39349	2.94459	2.94459	4.63515	5.29949	4.3052	2.94459	5.40919
CGNL1	3.84275	3.97833	2.94459	4.92154	2.94459	2.94459	2.94459	2.94459	2.94459	2.94459	2.94459	2.94459	2.94459	2.94459	2.94459	2.94459	2.94459	2.94459
POLR2M	5.07951	4.59686	5.77801	5.23131	5.20366	4.6616	2.94459	2.94459	2.94459	2.94459	2.94459	2.94459	2.94459	2.94459	2.94459	2.94459	2.94459	2.94459
ADAM10	6.4962	7.00504	6.69381	6.40589	5.94409	6.47328	4.00493	2.94459	3.36306	2.94459	2.94459	2.94459	4.9902	4.25796	2.94459	5.2432	4.46691	2.94459
FAM63B	5.69021	6.91987	7.00209	6.84926	6.44041	5.26615	6.04858	2.94459	5.61909	2.94459	5.39349	2.94459	4.9902	5.39234	5.12335	5.80689	5.19101	4.94933
GTF2A2	7.48548	7.16209	6.9364	7.24984	7.32006	6.4306	8.14696	7.36958	8.7481	7.10462	8.14151	8.47433	8.27034	8.71192	8.17158	8.78871	8.63272	7.41005
ANXA2	8.91194	9.07359	8.69016	8.51214	8.21401	8.2099	10.2118	10.101	10.5924	9.77131	10.4075	10.2247	10.2141	10.0648	10.5034	10.496	9.76925	9.79634
RORA	6.13851	6.80352	6.59079	6.23711	6.54991	5.9217	5.03417	4.38115	2.94459	2.94459	4.2588	2.94459	4.9902	5.18125	5.45645	4.68957	2.94459	2.94459
VPS13C	6.06292	6.87111	6.46732	6.78104	4.59898	6.13702	2.94459	2.94459	4.17482	2.94459	4.93494	2.94459	2.94459	3.74584	3.61175	4.99278	2.94459	2.94459
TLN2	5.53925	4.5127	5.39947	5.85055	2.94459	6.37229	2.94459	2.94459	2.94459	2.94459	2.94459	2.94459	4.30312	2.94459	2.94459	2.94459	2.94459	2.94459
TPM1	7.33074	7.49884	6.77024	7.09152	6.03357	6.45106	5.03417	5.91305	5.17774	2.94459	6.02069	6.5651	2.94459	5.39234	5.45645	6.21117	2.94459	4.94933
RPS27L	7.52285	8.55671	7.76467	8.00928	7.69452	7.46239	9.25111	9.22636	9.75257	9.45255	9.28942	8.58741	9.22347	10.0877	9.47021	10.3164	9.94832	9.7774
RAB8B	6.06875	6.19092	5.92138	5.76198	6.4627	6.96411	5.03417	4.38115	2.94459	2.94459	2.94459	2.94459	2.94459	3.74584	4.41126	4.99278	5.19101	4.94933
HERC1	5.82952	5.91671	6.69327	6.02984	5.25247	2.94459	4.60945	2.94459	3.36306	2.94459	2.94459	2.94459	2.94459	3.74584	3.61175	2.94459	4.46691	2.94459
PPIB	8.60801	8.47775	8.10357	8.15208	7.63016	7.06885	8.91886	9.2883	9.52291	8.46832	8.54668	7.50523	9.28045	9.01266	9.31482	8.86539	9.83903	9.43465
CSNK1G1	5.3123	5.8911	5.44087	5.27655	6.32554	5.81544	2.94459	4.38115	4.95486	2.94459	2.94459	2.94459	4.30312	2.94459	4.41126	2.94459	2.94459	2.94459
OAZ2	7.56404	7.81889	7.24372	6.72965	7.29843	6.1538	8.45245	6.97676	8.52277	7.49934	8.50184	8.47433	9.43904	9.01266	9.04501	8.24524	8.57935	9.04885
DPP8	6.20483	6.12593	5.6689	5.86649	4.92147	5.93618	5.03417	5.08651	4.36819	2.94459	4.2588	5.19751	4.30312	3.74584	4.68951	2.94459	2.94459	2.94459
DENND4A	4.07559	5.3936	5.16752	5.48307	2.94459	2.94459	4.60945	2.94459	2.94459	2.94459	2.94459	2.94459	4.30312	4.63515	2.94459	2.94459	2.94459	2.94459
TIPIN	5.8082	5.46229	4.71251	5.82115	4.92191	2.94459	2.94459	2.94459	4.53869	2.94459	2.94459	2.94459	2.94459	2.94459	2.94459	3.77968	5.67089	2.94459
MAP2K1	4.89126	5.02481	5.25525	5.04161	5.20028	2.94459	7.05573	6.43522	7.17994	6.55946	7.28989	5.19751	7.13099	7.43872	6.54995	5.80689	6.31791	6.2722
SNAPC5	5.87214	5.56716	3.92254	4.74447	5.19152	5.27641	2.94459	2.94459	2.94459	2.94459	2.94459	2.94459	2.94459	3.74584	2.94459	2.94459	2.94459	2.94459
RPL4	8.95336	9.22145	8.8655	8.53091	8.2935	8.2979	9.98076	9.95589	10.2187	9.62071	10.4553	10.9719	10.3928	10.6617	10.2536	9.86282	10.3013	10.6822
PIAS1	6.31182	6.07427	5.83887	6.23098	6.56541	6.65895	4.00493	2.94459	5.27748	2.94459	2.94459	5.19751	5.45371	4.93389	4.41126	6.08858	4.46691	4.94933
RPLP1	9.32339	9.60169	9.26883	9.01289	8.80247	8.61752	12.1685	12.1277	12.5064	12.2071	12.4405	12.7603	12.4281	12.9229	12.4909	12.8941	12.9331	12.6356
UACA	7.00089	7.28587	7.72398	7.7973	7.2165	7.64683	5.36188	6.63916	5.8951	5.67265	7.28989	6.5651	6.52349	6.3579	6.68301	5.80689	4.46691	4.27031
MYO9A	5.72681	6.29088	6.49092	6.19832	2.94459	6.5818	2.94459	2.94459	4.36819	2.94459	2.94459	2.94459	2.94459	4.63515	4.41126	2.94459	2.94459	2.94459
ARIH1	6.04615	6.16744	6.21402	6.6722	7.00815	2.94459	2.94459	5.08651	4.17482	2.94459	4.93494	2.94459	4.30312	4.93389	4.06619	4.3052	4.46691	4.94933
CD276	4.21243	2.94459	2.94459	2.94459	2.94459	2.94459	6.04858	5.55818	6.58166	5.67265	6.63314	6.03763	5.80396	6.3579	7.02136	6.93512	6.31791	6.03763
LOXL1	5.57577	2.94459	4.06267	2.94459	2.94459	2.94459	2.94459	2.94459	2.94459	2.94459	2.94459	2.94459	2.94459	2.94459	2.94459	2.94459	2.94459	2.94459
PML	6.91329	6.41408	6.59873	6.59345	5.19352	5.46932	5.36188	5.91305	4.82902	5.67265	4.93494	5.19751	5.45371	5.18125	4.92268	5.64231	2.94459	6.65086
ISLR	3.87346	4.54013	4.12718	2.94459	4.61303	2.94459	2.94459	2.94459	2.94459	2.94459	2.94459	2.94459	2.94459	2.94459	2.94459	2.94459	2.94459	2.94459
UBL7-AS1	5.62246	4.66265	5.55671	4.39678	2.94459	5.28898	4.00493	2.94459	2.94459	2.94459	5.39349	2.94459	2.94459	2.94459	2.94459	2.94459	2.94459	2.94459
RPP25	5.32994	4.17616	3.88807	4.73841	2.94459	5.67893	6.04858	6.97676	6.27884	2.94459	6.4564	2.94459	6.08557	6.54618	7.16479	6.32415	2.94459	7.50523
PPCDC	4.68004	4.9995	2.94459	2.94459	2.94459	2.94459	4.60945	4.38115	5.76368	6.55946	7.18032	6.5651	4.30312	4.93389	6.24019	5.80689	4.46691	6.65086
C15orf39	4.30597	2.94459	4.10063	4.269	2.94459	2.94459	5.03417	4.38115	3.68704	6.55946	5.39349	6.03763	4.30312	7.4855	4.92268	4.68957	6.55755	6.03763
NEIL1	5.8338	5.94903	5.59764	5.79249	6.25228	5.27259	4.60945	4.38115	3.68704	2.94459	2.94459	2.94459	2.94459	4.63515	3.61175	2.94459	2.94459	2.94459
ETFA	6.27017	6.69517	6.11068	6.46075	7.06026	6.22549	6.96214	8.00758	7.74786	6.55946	7.73953	7.71886	8.32554	7.39038	8.12555	8.59965	6.763	7.83334
SCAPER	5.88686	5.8512	6.69219	7.57974	6.92047	6.89563	5.03417	2.94459	2.94459	2.94459	4.2588	2.94459	4.9902	2.94459	4.92268	2.94459	2.94459	2.94459
PEAK1	5.62672	6.20979	5.85549	5.84828	5.55515	5.16213	4.60945	2.94459	2.94459	2.94459	2.94459	6.5651	4.9902	2.94459	4.68951	4.3052	2.94459	4.27031
HMG20A	5.08845	4.54372	5.04298	5.27942	5.55574	6.1744	4.00493	4.38115	3.68704	2.94459	2.94459	2.94459	2.94459	2.94459	2.94459	2.94459	2.94459	2.94459
MORF4L1	8.10269	8.71143	8.27349	8.26786	8.11472	7.99622	9.74824	9.53821	9.32151	8.78396	9.65975	8.35164	9.53583	9.69862	10.0345	9.69438	9.50876	9.93954
MTHFS	5.38706	5.56256	4.0619	5.95066	4.61303	4.6421	2.94459	2.94459	2.94459	2.94459	2.94459	2.94459	2.94459	2.94459	2.94459	2.94459	2.94459	2.94459
BCL2A1	4.2597	4.40813	3.87554	2.94459	5.20213	2.94459	2.94459	2.94459	2.94459	2.94459	2.94459	2.94459	2.94459	2.94459	2.94459	2.94459	2.94459	2.94459
ABHD17C	5.23973	4.58136	4.90469	4.49409	2.94459	5.82203	2.94459	2.94459	2.94459	2.94459	2.94459	2.94459	2.94459	2.94459	2.94459	2.94459	2.94459	2.94459
ADAMTSL3	4.52984	4.44872	2.94459	4.99165	2.94459	2.94459	2.94459	2.94459	2.94459	2.94459	2.94459	2.94459	2.94459	2.94459	2.94459	2.94459	2.94459	2.94459
ALPK3	2.94459	2.94459	2.94459	2.94459	5.25468	2.94459	6.04858	2.94459	5.17774	5.67265	8.30706	6.03763	6.70097	5.18125	5.29949	4.3052	5.67089	4.94933
ISG20	6.17439	6.44639	5.16167	5.72287	4.59836	2.94459	9.08346	8.21319	9.80364	6.55946	8.6324	7.9049	9.22347	8.56721	8.25944	8.15647	9.56476	8.47433
HAPLN3	7.05653	7.36771	7.01613	6.8392	6.30152	6.88216	2.94459	2.94459	2.94459	2.94459	2.94459	2.94459	2.94459	3.74584	2.94459	2.94459	2.94459	2.94459
AP3S2	4.09491	3.92031	4.11752	4.20753	2.94459	5.47203	2.94459	2.94459	2.94459	2.94459	2.94459	2.94459	2.94459	2.94459	2.94459	2.94459	2.94459	2.94459
IDH2	6.68186	5.91763	6.15503	5.06744	4.6039	5.45227	8.18887	8.07943	8.23094	6.55946	8.08182	7.25437	8.66213	8.14014	8.07802	7.56041	6.03037	7.9049
NGRN	4.28853	4.1381	5.62181	5.44487	5.79227	5.81433	2.94459	2.94459	2.94459	2.94459	2.94459	2.94459	4.30312	3.74584	2.94459	2.94459	2.94459	2.94459
IQGAP1	7.45534	7.65402	7.8868	7.62277	7.55945	7.01191	2.94459	4.38115	5.37075	2.94459	4.2588	6.03763	5.45371	6.25366	5.95453	6.21117	6.31791	5.40919
RCCD1	4.37703	3.19824	4.53977	4.05211	2.94459	2.94459	2.94459	2.94459	2.94459	2.94459	2.94459	2.94459	2.94459	2.94459	2.94459	2.94459	2.94459	2.94459
VPS33B	4.5626	4.15211	2.94459	5.37458	5.8886	4.6748	2.94459	2.94459	2.94459	2.94459	2.94459	2.94459	2.94459	2.94459	4.06619	2.94459	2.94459	4.27031
SLCO3A1	6.23739	5.531	6.12282	6.85117	5.55515	4.65864	2.94459	4.38115	4.69115	2.94459	2.94459	2.94459	2.94459	2.94459	2.94459	3.77968	2.94459	2.94459
FAM174B	4.0733	4.05634	2.94459	3.60504	2.94459	2.94459	4.00493	6.43522	6.5421	2.94459	4.93494	2.94459	5.45371	5.39234	4.41126	2.94459	2.94459	5.40919
CHD2	6.05073	6.79695	6.83329	6.74802	4.5965	6.34907	5.03417	5.08651	5.17774	2.94459	6.02069	6.03763	2.94459	5.18125	5.84519	4.3052	5.67089	2.94459
MCTP2	4.57958	3.49368	4.05328	4.99459	2.94459	2.94459	2.94459	2.94459	2.94459	2.94459	2.94459	2.94459	2.94459	2.94459	2.94459	2.94459	2.94459	2.94459
NR2F2-AS1	5.07751	4.60818	5.5954	5.39154	2.94459	2.94459	2.94459	2.94459	2.94459	2.94459	2.94459	2.94459	2.94459	2.94459	2.94459	2.94459	2.94459	2.94459
NR2F2	7.38108	8.18241	7.89791	7.87146	7.5885	7.27759	4.00493	4.38115	4.53869	2.94459	2.94459	6.95051	2.94459	2.94459	3.61175	3.77968	2.94459	2.94459
POLR3K	6.01845	5.39922	5.98585	4.55289	5.20182	6.16326	7.30478	4.38115	6.72987	2.94459	6.4564	2.94459	6.52349	7.12091	6.80482	7.36299	8.73388	6.65086
ATF7IP2	4.89189	4.3445	5.48116	5.64042	6.08588	5.92657	2.94459	2.94459	2.94459	2.94459	2.94459	2.94459	2.94459	2.94459	3.61175	2.94459	2.94459	2.94459
EMP2	7.87712	8.1864	7.85189	7.88142	6.54922	7.81917	5.62875	6.97676	6.12668	2.94459	6.4564	7.25437	7.13099	7.17898	6.15111	6.42893	6.763	4.94933
CIITA	4.21074	5.37155	5.30708	4.10277	4.61363	2.94459	2.94459	2.94459	2.94459	2.94459	2.94459	2.94459	2.94459	3.74584	2.94459	2.94459	2.94459	2.94459
LITAF	7.21333	7.32988	6.8916	6.6936	6.68681	5.66902	6.51191	4.38115	4.69115	2.94459	5.39349	6.5651	5.80396	5.88635	4.68951	5.9546	7.10266	2.94459
MPG	7.28347	7.31758	6.98283	6.47982	2.94459	6.61551	7.86613	8.74202	9.0666	7.10462	8.25396	6.03763	8.09081	8.63101	8.14875	7.96067	8.13749	8.73215
UBE2I	6.94202	7.57474	7.40808	7.31166	6.3557	7.00016	8.81562	9.02276	8.97301	8.28015	8.86266	8.47433	8.86205	8.75073	8.7588	8.09411	8.95952	8.84562
MKL2	7.59162	7.93803	7.16565	7.41167	7.17069	6.34854	2.94459	2.94459	3.36306	2.94459	2.94459	2.94459	2.94459	2.94459	3.61175	2.94459	2.94459	2.94459
PDXDC1	6.30003	6.64691	6.94553	6.9131	4.9086	5.78375	5.62875	5.08651	5.69319	2.94459	5.74091	6.95051	2.94459	5.18125	5.59799	4.3052	4.46691	4.94933
NTAN1	6.82165	6.9605	6.3812	6.52655	5.20489	2.94459	7.14361	8.14786	8.26778	8.28015	8.67342	2.94459	8.02564	7.69901	7.87045	7.9952	6.55755	8.4265
MPV17L	4.66336	4.13011	4.8287	5.81705	2.94459	2.94459	2.94459	2.94459	3.68704	2.94459	2.94459	2.94459	2.94459	2.94459	2.94459	3.77968	2.94459	2.94459
KIAA0430	5.40277	5.67288	5.9959	5.30058	5.4038	6.65955	4.00493	5.91305	2.94459	2.94459	2.94459	5.19751	2.94459	4.25796	3.61175	4.3052	2.94459	4.27031
NDE1	5.28983	4.77114	5.58662	4.91622	5.19385	5.67855	2.94459	2.94459	3.95145	2.94459	2.94459	2.94459	2.94459	2.94459	2.94459	4.68957	2.94459	2.94459
TMEM204	6.80185	7.34706	7.42767	7.23524	7.07787	7.31464	8.01337	8.55307	8.75677	9.04279	7.39173	9.26824	8.82422	8.33152	7.48943	7.9952	8.91713	8.69226
MYH11	5.62318	4.15123	2.94459	4.16861	2.94459	5.46841	2.94459	2.94459	2.94459	2.94459	2.94459	2.94459	2.94459	2.94459	2.94459	3.77968	2.94459	2.94459
RPS15A	9.15862	9.53392	9.16129	8.96225	8.73812	8.47606	10.9931	10.6298	11.1513	9.97128	11.1582	11.1296	10.9444	11.5796	10.8638	11.4585	11.6539	11.0568
SMG1	6.12154	6.86284	6.52811	7.02195	6.81139	7.25467	2.94459	2.94459	3.36306	2.94459	4.93494	5.19751	2.94459	5.39234	4.06619	4.68957	4.46691	4.94933
TMC5	5.99954	5.94536	5.54295	5.65277	4.54868	5.63385	2.94459	2.94459	2.94459	2.94459	2.94459	2.94459	2.94459	2.94459	3.61175	2.94459	2.94459	2.94459
CCP110	5.56325	5.5622	4.4284	4.91081	5.18548	5.78491	2.94459	2.94459	2.94459	2.94459	4.2588	5.19751	4.30312	4.25796	3.61175	2.94459	2.94459	4.27031
NDUFB10	8.13037	8.00676	7.26744	7.39101	6.54248	7.56563	8.34533	8.94796	9.02416	6.55946	8.40773	8.47433	8.52737	8.43046	8.23797	8.95584	8.95952	8.47433
RPS2	9.39433	9.62484	9.29398	9.02904	8.80456	8.64433	12.794	12.7915	12.75	12.1939	12.799	8.06967	12.5315	12.9026	12.6538	12.5567	9.38979	13.015
SLC9A3R2	7.10154	6.59428	7.45487	8.04403	6.86922	7.62532	9.64662	9.89746	9.8889	8.63475	9.09176	9.45863	9.43904	11.0125	10.4201	8.53069	9.35845	9.33454
DNAH3	4.4973	2.94459	2.94459	4.21868	2.94459	2.94459	2.94459	2.94459	2.94459	2.94459	2.94459	2.94459	2.94459	2.94459	2.94459	2.94459	2.94459	2.94459
TSC2	5.76072	5.67877	5.59709	5.59065	5.03532	5.70441	4.00493	5.55818	3.68704	2.94459	4.2588	2.94459	4.30312	5.39234	2.94459	3.77968	2.94459	2.94459
CRYM	5.90356	5.02597	4.39246	5.44225	2.94459	2.94459	2.94459	2.94459	2.94459	2.94459	2.94459	2.94459	2.94459	3.74584	2.94459	2.94459	2.94459	2.94459
METTL9	7.41969	7.00684	7.20229	7.15361	6.54579	6.02802	8.70442	9.63675	8.96556	8.63475	8.82674	5.19751	8.09081	8.71192	8.98183	8.62192	2.94459	9.61618
OTOA	2.94459	2.94459	2.94459	2.94459	2.94459	2.94459	5.62875	6.43522	6.72987	2.94459	2.94459	5.19751	2.94459	6.1413	5.72688	4.99278	4.46691	2.94459
C16orf52	4.80874	5.7061	6.12546	6.73653	5.88645	6.30848	4.60945	2.94459	4.17482	2.94459	4.93494	2.94459	2.94459	2.94459	4.68951	4.68957	2.94459	2.94459
VWA3A	4.2464	2.94459	2.94459	4.92661	2.94459	2.94459	2.94459	2.94459	2.94459	2.94459	2.94459	2.94459	2.94459	2.94459	2.94459	2.94459	2.94459	2.94459
EEF2K	5.8018	6.36353	6.19216	5.8662	4.92147	6.17317	2.94459	2.94459	3.68704	2.94459	4.93494	2.94459	4.30312	2.94459	2.94459	2.94459	2.94459	4.27031
HBA2	5.64846	4.03371	6.07918	2.94459	5.74972	5.98751	2.94459	2.94459	2.94459	2.94459	2.94459	2.94459	2.94459	2.94459	2.94459	2.94459	2.94459	2.94459
HBA1	4.23745	2.94459	5.90465	2.94459	2.94459	4.16706	2.94459	2.94459	2.94459	2.94459	2.94459	2.94459	2.94459	2.94459	2.94459	2.94459	2.94459	2.94459
NDUFAB1	7.80676	7.56217	7.27579	6.97362	7.37393	7.55188	9.0152	8.55307	9.25578	7.80894	8.6324	8.88154	8.89891	8.73146	9.23037	8.97327	8.57935	8.03818
ERN2	4.04061	3.69878	4.52555	5.6022	2.94459	2.94459	2.94459	2.94459	2.94459	2.94459	2.94459	2.94459	2.94459	2.94459	2.94459	2.94459	2.94459	2.94459
PRKCB	3.84122	4.44185	2.94459	2.94459	2.94459	2.94459	2.94459	2.94459	2.94459	2.94459	2.94459	2.94459	2.94459	2.94459	2.94459	2.94459	2.94459	2.94459
RBBP6	6.6171	7.06628	7.239	7.09148	7.14096	6.45766	6.04858	2.94459	5.83088	2.94459	6.4564	6.03763	4.30312	7.17898	5.45645	5.2432	6.31791	4.94933
TNRC6A	6.19857	6.48146	6.31693	6.79984	7.26184	6.16388	5.36188	5.55818	5.61909	2.94459	5.39349	2.94459	2.94459	4.93389	4.68951	4.99278	2.94459	4.27031
ARHGAP17	4.77777	6.48072	5.87926	6.3342	5.20489	5.47293	2.94459	2.94459	2.94459	2.94459	4.2588	2.94459	2.94459	4.25796	2.94459	4.3052	2.94459	4.27031
KIAA0556	4.13731	5.7549	5.1911	4.58585	2.94459	4.66603	2.94459	2.94459	3.36306	2.94459	4.2588	2.94459	2.94459	3.74584	2.94459	2.94459	2.94459	2.94459
SRRM2	8.29404	8.35014	8.23472	8.30076	7.30975	7.65766	7.22644	6.43522	7.23059	7.10462	6.93252	6.03763	7.13099	8.1106	8.02886	8.02893	5.19101	5.40919
TCEB2	8.04814	8.70107	8.07034	7.95271	7.48797	7.7705	9.76219	9.61274	10.2771	9.53908	10.0815	9.19875	9.73245	10.2042	10.125	10.2028	9.61866	10.1158
EIF3C	4.88585	4.09658	4.99685	2.94459	2.94459	2.94459	2.94459	2.94459	2.94459	2.94459	4.2588	2.94459	2.94459	2.94459	2.94459	2.94459	2.94459	2.94459
ZG16B	6.33588	4.02252	5.55734	5.04766	2.94459	2.94459	2.94459	2.94459	2.94459	2.94459	2.94459	2.94459	2.94459	2.94459	3.61175	3.77968	2.94459	2.94459
NFATC2IP	6.31403	6.94384	6.61467	6.23651	6.42864	5.67432	4.60945	5.91305	5.17774	2.94459	6.25493	2.94459	2.94459	5.57645	4.06619	3.77968	4.46691	2.94459
SPN	4.6764	3.72872	4.46694	2.94459	2.94459	2.94459	4.00493	2.94459	2.94459	2.94459	2.94459	2.94459	2.94459	2.94459	2.94459	2.94459	2.94459	2.94459
MAZ	6.25522	6.06957	5.8877	5.7018	6.24207	6.72797	2.94459	2.94459	2.94459	2.94459	2.94459	2.94459	2.94459	2.94459	2.94459	2.94459	2.94459	2.94459
PRRT2	3.36544	4.40299	2.94459	4.20714	5.19452	2.94459	2.94459	2.94459	2.94459	2.94459	2.94459	2.94459	2.94459	2.94459	2.94459	2.94459	2.94459	2.94459
TMEM219	8.13915	8.20019	7.86121	7.59682	7.05597	7.65036	8.51969	8.65064	8.44982	7.80894	8.67342	9.12575	9.00417	8.69211	8.43951	8.32885	9.0007	8.65123
ALDOA	8.46304	8.39523	7.66367	7.86994	5.82556	7.28557	9.36518	9.3477	9.30388	8.63475	9.77731	9.5729	9.86877	9.89331	10.0345	10.0052	10.251	9.98978
PPP4C	7.15043	7.72532	7.23088	6.90816	6.22266	7.26876	9.1905	8.74202	9.292	8.63475	8.82674	7.71886	8.61859	8.30568	8.81787	8.97327	8.06168	9.30838
CORO1A	5.55469	4.58497	4.94651	2.94459	2.94459	5.88238	4.60945	2.94459	2.94459	2.94459	2.94459	2.94459	2.94459	2.94459	2.94459	2.94459	2.94459	2.94459
CD2BP2	7.00003	5.21843	6.27257	5.74172	5.18851	6.29111	7.37908	6.97676	7.50201	7.49934	8.08182	5.19751	6.32108	7.43872	7.75428	7.1342	6.9428	7.75804
SEPHS2	2.94459	2.94459	3.53448	2.94459	2.94459	2.94459	7.58146	8.3356	7.89643	7.49934	7.06173	6.03763	7.35975	7.88496	8.02886	7.56041	5.19101	5.40919
TNFRSF12A	5.28591	4.17405	5.48032	4.55579	5.53571	4.55328	8.45245	8.27569	8.73939	7.10462	8.8977	2.94459	7.35975	8.08045	8.10198	8.15647	7.80694	7.59451
THOC6	6.23962	4.88581	4.21116	4.86877	5.55813	4.64665	7.05573	7.25014	6.65766	8.0637	6.79058	5.19751	6.70097	6.3579	6.40337	6.78529	6.55755	7.07983
CCDC64B	4.71934	5.6419	5.15689	5.15352	2.94459	2.94459	2.94459	2.94459	2.94459	2.94459	2.94459	2.94459	2.94459	2.94459	2.94459	2.94459	2.94459	2.94459
HSD3B7	6.10547	6.0661	5.48755	5.30713	4.92322	5.68236	2.94459	2.94459	2.94459	2.94459	4.2588	2.94459	2.94459	2.94459	3.61175	2.94459	2.94459	2.94459
PRSS8	4.80337	4.00293	2.94459	4.83985	5.19352	2.94459	2.94459	2.94459	2.94459	2.94459	2.94459	2.94459	2.94459	2.94459	3.61175	2.94459	2.94459	2.94459
IL32	6.56779	6.25125	6.70331	5.1847	4.58963	5.20597	10.8172	10.0483	9.73074	10.8688	9.97073	9.86972	10.3267	10.4773	10.1308	10.5894	10.7629	9.5947
FUS	8.32924	8.45232	8.4238	8.38146	8.24102	7.73814	7.58146	6.43522	6.83181	5.67265	6.25493	7.50523	6.85898	6.54618	7.56034	7.51353	7.71094	6.47392
ZNF75A	5.41495	4.25362	5.4577	4.58585	4.92147	5.46977	4.60945	2.94459	3.68704	2.94459	2.94459	2.94459	2.94459	3.74584	4.41126	2.94459	4.46691	2.94459
DNASE1	4.92994	4.76572	5.13314	4.77745	4.61363	6.72273	4.00493	5.91305	2.94459	2.94459	2.94459	2.94459	2.94459	2.94459	3.61175	2.94459	4.46691	2.94459
HMOX2	6.81171	6.00609	6.14803	6.51417	2.94459	5.78952	7.64306	7.36958	7.89643	7.10462	6.63314	6.95051	7.88573	7.84964	8.45819	7.25312	8.68419	7.50523
NETO2	3.41926	4.26785	2.94459	2.94459	2.94459	2.94459	5.36188	5.55818	5.83088	2.94459	5.39349	2.94459	2.94459	5.39234	5.45645	3.77968	5.67089	6.47392
ANKS3	4.92296	5.7026	5.44869	5.43391	2.94459	5.6797	4.60945	5.55818	2.94459	5.67265	4.2588	2.94459	2.94459	2.94459	3.61175	3.77968	2.94459	2.94459
PHKB	6.85797	6.85772	7.04126	7.56816	6.85848	5.41876	2.94459	2.94459	4.69115	2.94459	4.2588	5.19751	2.94459	4.93389	4.68951	4.3052	2.94459	4.27031
ZNF500	4.85974	3.6478	4.28344	4.27998	4.92322	2.94459	2.94459	2.94459	2.94459	2.94459	2.94459	2.94459	2.94459	2.94459	3.61175	2.94459	2.94459	2.94459
LONP2	6.6157	6.93402	6.65276	6.19409	6.4339	6.66975	2.94459	4.38115	4.95486	2.94459	2.94459	2.94459	4.30312	3.74584	4.41126	2.94459	5.67089	4.94933
UBN1	7.48908	6.43723	7.09934	7.46971	7.3887	7.26606	2.94459	2.94459	4.53869	2.94459	7.48685	6.03763	5.45371	5.88635	4.41126	6.61809	2.94459	2.94459
PPL	5.21107	5.14749	5.07385	5.51527	2.94459	5.14026	2.94459	2.94459	3.36306	2.94459	4.93494	2.94459	2.94459	5.39234	4.06619	2.94459	2.94459	2.94459
HEATR3	3.75323	4.00229	3.94041	4.00151	2.94459	2.94459	2.94459	2.94459	2.94459	2.94459	2.94459	2.94459	2.94459	2.94459	2.94459	2.94459	2.94459	2.94459
PAPD5	4.60629	5.41459	5.37747	4.8307	4.61243	5.95496	2.94459	2.94459	2.94459	2.94459	2.94459	2.94459	4.30312	4.63515	2.94459	2.94459	2.94459	2.94459
C16orf89	4.90913	5.08253	2.94459	4.12796	2.94459	2.94459	2.94459	2.94459	2.94459	2.94459	2.94459	2.94459	2.94459	2.94459	2.94459	2.94459	2.94459	2.94459
TOX3	4.56402	4.47834	2.94459	4.15167	2.94459	2.94459	2.94459	2.94459	2.94459	2.94459	2.94459	2.94459	2.94459	2.94459	3.61175	2.94459	2.94459	2.94459
CHD9	7.37852	7.92469	7.64277	7.54833	6.72642	6.83903	4.00493	5.91305	3.95145	2.94459	4.2588	6.03763	6.32108	5.18125	5.45645	5.64231	2.94459	5.40919
IRX3	5.51149	4.15329	5.78373	2.94459	5.18174	4.55156	2.94459	2.94459	2.94459	2.94459	2.94459	2.94459	2.94459	2.94459	2.94459	2.94459	2.94459	2.94459
CRNDE	6.09525	5.23923	6.37786	4.14147	5.7091	2.94459	2.94459	2.94459	4.69115	2.94459	4.2588	2.94459	2.94459	2.94459	3.61175	2.94459	2.94459	2.94459
IRX5	2.94459	4.44531	4.24169	4.49485	2.94459	2.94459	2.94459	2.94459	2.94459	2.94459	2.94459	2.94459	2.94459	2.94459	2.94459	2.94459	2.94459	2.94459
LPCAT2	5.81583	6.5356	4.99491	6.18384	5.74595	6.47489	2.94459	2.94459	4.17482	2.94459	2.94459	2.94459	5.45371	2.94459	2.94459	4.99278	2.94459	2.94459
CES1	5.27257	4.99213	4.66782	5.7335	5.18391	5.93653	2.94459	2.94459	2.94459	2.94459	2.94459	2.94459	2.94459	2.94459	2.94459	2.94459	2.94459	2.94459
BBS2	4.80829	5.39359	5.13046	4.30542	2.94459	2.94459	2.94459	2.94459	3.95145	2.94459	4.2588	2.94459	4.9902	2.94459	3.61175	3.77968	2.94459	2.94459
MT1E	5.92847	5.69457	6.61801	4.61209	2.94459	6.03243	4.00493	2.94459	4.17482	2.94459	4.2588	2.94459	2.94459	3.74584	2.94459	3.77968	2.94459	2.94459
HERPUD1	7.7919	8.08306	7.55736	7.39273	7.07754	6.65842	9.25111	8.14786	9.03845	8.0637	8.19883	8.58741	8.21294	8.93052	9.02007	8.68675	8.91713	8.84562
NLRC5	5.4661	5.23985	4.83838	5.46584	5.32013	6.24025	2.94459	2.94459	3.68704	2.94459	2.94459	2.94459	2.94459	2.94459	3.61175	2.94459	2.94459	2.94459
CX3CL1	6.41333	6.12954	6.57845	6.25174	7.07034	6.49246	2.94459	2.94459	2.94459	2.94459	2.94459	5.19751	2.94459	2.94459	4.06619	2.94459	2.94459	2.94459
CIAPIN1	6.1438	4.7003	6.17812	5.2729	2.94459	4.66896	6.37337	5.91305	6.62016	6.55946	7.06173	6.03763	7.13099	6.7127	6.97019	7.41493	5.19101	6.03763
CCDC113	5.52444	4.18176	3.51506	4.06401	2.94459	5.92268	2.94459	2.94459	2.94459	2.94459	2.94459	2.94459	2.94459	2.94459	2.94459	2.94459	2.94459	2.94459
SLC38A7	4.86293	5.13431	2.94459	5.39593	5.2052	2.94459	5.03417	2.94459	2.94459	2.94459	2.94459	2.94459	2.94459	3.74584	3.61175	2.94459	2.94459	2.94459
CDH11	4.78553	4.96546	4.95503	4.31578	2.94459	2.94459	2.94459	2.94459	2.94459	2.94459	2.94459	2.94459	2.94459	2.94459	3.61175	2.94459	2.94459	4.27031
CKLF	6.27491	6.54555	6.50743	6.03363	5.56526	5.84675	7.70215	7.93198	8.23094	2.94459	8.25396	6.03763	7.81033	7.98601	7.25305	7.77438	6.763	6.95051
RRAD	5.31695	4.90188	4.72803	5.18381	5.18311	2.94459	2.94459	2.94459	2.94459	2.94459	2.94459	2.94459	2.94459	2.94459	2.94459	2.94459	2.94459	4.27031
FAM96B	7.56303	7.36139	7.36557	6.68798	6.67983	7.36206	9.25111	8.55307	9.61635	8.46832	9.09176	7.9049	9.13353	9.43825	8.87462	9.47946	8.73388	9.0169
CES4A	3.57216	4.30358	2.94459	4.16096	2.94459	2.94459	2.94459	2.94459	2.94459	2.94459	2.94459	2.94459	2.94459	2.94459	2.94459	2.94459	2.94459	2.94459
TMEM208	7.47739	6.9705	5.75084	6.51835	5.84041	6.29473	7.86613	8.60268	8.27986	7.80894	7.66012	5.19751	8.02564	8.22529	8.12555	7.19488	7.98166	8.27268
LRRC36	2.94459	2.94459	2.94459	2.94459	2.94459	2.94459	5.36188	5.08651	4.95486	2.94459	4.93494	5.19751	5.80396	3.74584	6.15111	5.2432	4.46691	4.27031
TPPP3	6.67123	6.09389	5.58392	5.7122	6.86397	5.54771	4.60945	5.55818	3.95145	2.94459	4.2588	6.03763	2.94459	4.25796	4.68951	2.94459	5.67089	4.27031
ATP6V0D1	6.8824	6.04286	6.5642	6.61719	5.88256	6.02492	7.5171	7.93198	8.1543	7.10462	7.18032	6.5651	8.15317	8.1106	7.29523	7.3091	6.03037	8.10048
CTCF	6.25916	6.17527	5.97285	6.51023	6.74448	6.32498	5.03417	2.94459	4.69115	2.94459	4.93494	2.94459	6.08557	5.57645	4.06619	4.99278	2.94459	2.94459
GFOD2	6.03604	6.77361	6.149	6.68757	6.56971	5.95496	5.36188	2.94459	3.95145	2.94459	5.74091	2.94459	2.94459	4.63515	2.94459	3.77968	2.94459	2.94459
NUTF2	7.03313	6.51187	5.56497	6.19131	5.98638	7.08541	8.48646	7.85219	8.88088	8.28015	8.40773	6.95051	8.66213	8.71192	8.45819	8.32885	8.52392	8.77097
NFATC3	6.07174	6.37597	6.48456	5.48154	5.8807	4.5819	4.00493	4.38115	5.17774	2.94459	4.2588	5.19751	4.30312	4.63515	5.72688	2.94459	5.19101	4.94933
ZFP90	5.0994	5.49553	4.41927	5.48891	5.20428	4.66456	2.94459	2.94459	3.36306	2.94459	4.2588	2.94459	2.94459	2.94459	4.06619	2.94459	2.94459	4.27031
CDH3	4.89998	4.11832	4.21098	2.94459	2.94459	2.94459	2.94459	2.94459	2.94459	2.94459	2.94459	2.94459	2.94459	2.94459	2.94459	2.94459	2.94459	2.94459
HAS3	5.27089	2.94459	2.94459	2.94459	2.94459	2.94459	2.94459	2.94459	2.94459	2.94459	2.94459	2.94459	2.94459	2.94459	2.94459	2.94459	2.94459	2.94459
SNTB2	7.22711	7.37569	7.42984	7.54673	7.12759	6.85701	2.94459	4.38115	3.68704	2.94459	5.39349	2.94459	2.94459	5.18125	5.29949	5.2432	5.19101	4.94933
TERF2	5.04881	5.1744	5.39052	5.98239	2.94459	2.94459	2.94459	2.94459	3.36306	2.94459	2.94459	2.94459	2.94459	4.93389	4.41126	2.94459	2.94459	2.94459
NFAT5	6.48075	7.19328	7.18159	7.42633	6.75827	6.49568	4.00493	2.94459	3.95145	2.94459	4.2588	6.5651	4.30312	4.63515	4.92268	2.94459	2.94459	2.94459
NQO1	6.74367	5.88379	6.13928	6.82676	5.53385	5.37581	7.44974	9.02276	9.47645	8.28015	6.93252	8.06967	6.70097	7.12091	8.07802	7.25312	5.67089	6.03763
NOB1	7.14307	7.14606	6.89389	7.00784	6.68832	7.39475	5.85388	6.43522	5.45837	2.94459	6.93252	2.94459	4.30312	6.78927	5.29949	6.08858	4.46691	6.47392
WDR90	4.55915	4.19199	4.82194	2.94459	2.94459	2.94459	2.94459	2.94459	2.94459	2.94459	2.94459	2.94459	2.94459	3.74584	2.94459	2.94459	2.94459	2.94459
PDPR	6.45041	5.81001	6.49525	2.94459	4.61303	2.94459	2.94459	2.94459	2.94459	2.94459	2.94459	2.94459	2.94459	2.94459	2.94459	2.94459	2.94459	2.94459
EXOSC6	5.03656	5.31649	6.0569	5.81618	6.43031	6.3573	4.00493	2.94459	2.94459	2.94459	2.94459	2.94459	2.94459	4.63515	3.61175	2.94459	2.94459	5.75736
VAC14	4.62402	3.3204	5.45285	3.59227	2.94459	2.94459	2.94459	2.94459	2.94459	2.94459	2.94459	2.94459	2.94459	2.94459	2.94459	2.94459	2.94459	2.94459
IST1	6.53362	6.67067	6.72214	5.45399	4.60268	7.03511	4.00493	4.38115	5.76368	5.67265	2.94459	5.19751	4.9902	6.1413	5.59799	4.3052	5.19101	6.03763
PSMD7	7.72735	7.40884	7.40955	5.73383	6.78375	7.01786	8.81562	8.44843	8.36167	8.28015	8.25396	8.69226	8.3787	8.67203	8.53062	8.38202	8.06168	8.21753
MLKL	5.71866	6.24508	6.29421	6.74726	5.73708	7.20626	2.94459	5.08651	5.27748	2.94459	6.02069	2.94459	2.94459	2.94459	4.68951	5.45651	2.94459	2.94459
GABARAPL2	7.86808	8.27107	7.91595	7.80425	7.70119	7.73508	9.52098	9.31831	9.50759	9.3605	8.82674	8.58741	9.60439	9.93604	9.66779	9.64085	9.86156	9.16999
ADAT1	5.26388	4.84576	4.443	5.69556	5.82469	2.94459	4.00493	2.94459	3.95145	2.94459	4.2588	2.94459	4.30312	3.74584	4.41126	3.77968	2.94459	2.94459
MON1B	5.78417	5.98958	5.19826	6.11054	6.32017	4.65715	4.00493	2.94459	5.17774	2.94459	4.2588	2.94459	5.45371	4.93389	4.06619	3.77968	2.94459	4.27031
CCDC78	4.44664	3.8715	2.94459	5.19518	2.94459	2.94459	2.94459	2.94459	2.94459	2.94459	2.94459	2.94459	2.94459	2.94459	2.94459	2.94459	2.94459	2.94459
DYNLRB2	4.75091	4.37403	5.24463	2.94459	5.18358	2.94459	2.94459	2.94459	2.94459	2.94459	2.94459	2.94459	2.94459	2.94459	2.94459	2.94459	2.94459	2.94459
MSLN	4.39266	4.20364	3.52208	3.99219	2.94459	2.94459	2.94459	2.94459	2.94459	2.94459	2.94459	2.94459	2.94459	2.94459	2.94459	2.94459	2.94459	2.94459
GAN	4.52131	5.55943	5.7169	5.55297	2.94459	2.94459	2.94459	2.94459	2.94459	2.94459	2.94459	2.94459	2.94459	2.94459	2.94459	2.94459	2.94459	2.94459
CMIP	6.95172	7.68974	7.48609	7.48589	7.08565	6.63571	2.94459	2.94459	5.37075	2.94459	4.93494	6.5651	2.94459	5.7397	5.12335	6.42893	2.94459	2.94459
HSBP1	7.86797	7.9903	7.36974	7.5619	7.54833	7.79103	8.81562	9.43244	9.52291	8.46832	9.46323	8.58741	9.03761	9.32707	9.10553	9.69438	9.1546	9.04885
DNAAF1	5.38887	5.25484	4.87793	3.87219	2.94459	6.2107	2.94459	2.94459	2.94459	2.94459	2.94459	2.94459	2.94459	2.94459	2.94459	2.94459	2.94459	2.94459
ATP2C2	5.07974	3.97498	5.67982	5.92661	2.94459	2.94459	2.94459	2.94459	2.94459	2.94459	2.94459	2.94459	2.94459	3.74584	2.94459	2.94459	2.94459	2.94459
KLHL36	5.20801	5.51929	3.63232	5.96179	2.94459	4.66012	4.00493	2.94459	2.94459	2.94459	4.2588	2.94459	2.94459	3.74584	3.61175	4.3052	2.94459	2.94459
FAM92B	4.4544	4.10551	4.26807	3.96	2.94459	5.21457	2.94459	2.94459	2.94459	2.94459	2.94459	2.94459	2.94459	2.94459	2.94459	2.94459	2.94459	2.94459
GSE1	5.38534	5.581	5.25345	5.44978	2.94459	5.28085	2.94459	2.94459	3.36306	2.94459	2.94459	2.94459	2.94459	4.25796	4.68951	3.77968	5.19101	2.94459
COX4I1	8.84453	9.00935	8.73962	8.32215	8.15153	7.84937	10.1064	10.3244	10.2124	10.0322	10.3706	10.3259	9.75273	10.5561	10.3765	10.4154	10.7748	10.7711
FBXO31	4.96444	5.90613	6.12896	5.43477	4.61303	5.67855	5.03417	5.08651	3.95145	2.94459	4.2588	2.94459	2.94459	3.74584	4.06619	4.68957	2.94459	2.94459
APRT	8.4408	7.95552	7.26671	7.31565	7.137	7.51299	8.99171	8.44843	9.72191	8.78396	9.02993	8.47433	8.86205	9.12032	8.84652	9.47946	7.89694	8.73215
CARHSP1	7.71469	7.96401	6.67797	7.19559	6.592	7.08045	8.76109	8.39312	8.79092	7.49934	8.30706	6.95051	8.5737	8.67203	8.92922	8.24524	8.34361	7.30815
SPG7	5.89928	5.85344	6.5302	6.37844	5.78868	6.10536	7.44974	6.43522	7.60158	7.49934	7.66012	5.19751	6.70097	7.39038	7.81353	7.36299	7.24656	7.67859
RPL13	9.35557	9.65206	9.2953	9.07838	8.82617	8.66952	12.1712	12.0978	12.3238	11.4629	12.1557	9.86972	12.1774	12.5832	12.1394	12.4441	11.7171	12.7174
ZNF276	5.76554	5.17155	5.52105	5.24192	6.16065	2.94459	2.94459	2.94459	4.53869	2.94459	4.2588	2.94459	2.94459	3.74584	4.41126	4.99278	2.94459	2.94459
FANCA	4.23443	3.70357	2.94459	4.25329	2.94459	2.94459	2.94459	2.94459	2.94459	2.94459	2.94459	2.94459	2.94459	2.94459	2.94459	2.94459	2.94459	2.94459
TCF25	7.78509	8.04132	8.14295	7.82942	7.51129	7.65883	6.37337	5.91305	6.86426	7.10462	6.79058	8.58741	6.08557	7.73817	7.69249	6.08858	7.24656	7.1985
DEF8	5.82765	5.61364	6.98441	4.17686	5.55634	2.94459	7.14361	7.47988	7.25526	7.10462	7.66012	6.5651	6.70097	6.86198	6.68301	6.70411	6.9428	7.50523
C16orf72	5.31773	6.35241	5.76825	5.57231	4.60574	5.13606	2.94459	2.94459	4.17482	2.94459	4.2588	2.94459	2.94459	3.74584	4.06619	3.77968	2.94459	2.94459
GAS7	5.48818	4.84566	2.94459	5.12142	2.94459	2.94459	4.00493	2.94459	2.94459	2.94459	2.94459	2.94459	2.94459	2.94459	3.61175	2.94459	2.94459	2.94459
ABR	5.70998	5.60607	6.43955	6.55347	4.61182	5.27578	4.00493	5.55818	3.36306	2.94459	2.94459	6.03763	2.94459	4.25796	2.94459	5.2432	2.94459	4.27031
CRK	7.00017	7.43293	7.43372	7.29391	6.96894	6.44424	5.85388	5.08651	5.95657	5.67265	4.93494	2.94459	5.45371	6.01945	5.84519	6.21117	2.94459	6.2722
SLC43A2	5.34576	4.76047	2.94459	5.18548	5.19319	2.94459	2.94459	2.94459	3.68704	2.94459	2.94459	2.94459	4.30312	3.74584	2.94459	2.94459	2.94459	2.94459
TLCD2	4.82179	6.63945	5.88276	5.45953	6.32501	4.64816	2.94459	4.38115	2.94459	2.94459	2.94459	2.94459	4.9902	3.74584	3.61175	3.77968	2.94459	4.27031
PIGL	5.20662	5.07	2.94459	5.08932	2.94459	2.94459	2.94459	2.94459	2.94459	2.94459	4.2588	2.94459	2.94459	3.74584	2.94459	2.94459	4.46691	2.94459
UBB	8.8574	8.96788	8.82615	8.57798	8.32443	8.15385	11.0958	11.244	11.4094	10.8004	11.0139	10.5377	11.281	11.1711	11.0539	10.8236	11.2206	11.4705
SERPINF2	6.12672	5.19939	4.72944	4.08201	5.20458	6.04613	2.94459	2.94459	2.94459	2.94459	2.94459	2.94459	2.94459	2.94459	2.94459	2.94459	2.94459	2.94459
CCDC144A	3.63022	2.94459	5.74857	4.88972	5.03665	2.94459	2.94459	2.94459	2.94459	2.94459	2.94459	2.94459	2.94459	2.94459	2.94459	2.94459	2.94459	2.94459
SERPINF1	6.93504	6.07507	4.1456	5.11772	2.94459	5.89784	2.94459	2.94459	3.36306	2.94459	2.94459	2.94459	2.94459	2.94459	3.61175	2.94459	2.94459	4.27031
SMYD4	5.14966	5.6241	6.26803	5.22489	6.65027	5.4675	2.94459	5.08651	3.68704	2.94459	6.25493	2.94459	2.94459	3.74584	4.06619	3.77968	5.19101	4.94933
TOP3A	4.94883	4.03253	5.11788	3.97011	2.94459	6.46054	2.94459	2.94459	3.36306	2.94459	2.94459	2.94459	2.94459	2.94459	3.61175	2.94459	2.94459	2.94459
TRIM16L	4.55793	4.26489	4.44353	4.17083	2.94459	4.67334	2.94459	2.94459	2.94459	2.94459	2.94459	2.94459	2.94459	2.94459	2.94459	2.94459	2.94459	2.94459
GRAP	4.93997	3.99036	4.87884	5.56651	2.94459	4.67625	6.22009	6.81781	6.98719	7.10462	6.25493	6.03763	6.32108	7.0604	6.61802	6.70411	7.24656	6.65086
EPN2	6.08049	6.43556	7.2381	5.73871	6.97245	6.17009	2.94459	4.38115	4.36819	2.94459	2.94459	2.94459	2.94459	5.18125	5.45645	4.99278	2.94459	2.94459
MFAP4	2.94459	5.13663	2.94459	4.16861	2.94459	2.94459	2.94459	2.94459	2.94459	2.94459	2.94459	2.94459	2.94459	2.94459	2.94459	2.94459	2.94459	2.94459
ALDH3A1	6.22482	4.82479	5.49252	4.68897	5.1768	2.94459	2.94459	2.94459	2.94459	2.94459	2.94459	2.94459	2.94459	2.94459	2.94459	2.94459	2.94459	2.94459
TMEM11	6.16749	6.19643	4.38711	5.58027	5.73506	6.45513	7.75891	8.07943	7.58221	2.94459	8.08182	6.03763	7.55716	7.61736	7.02136	6.5266	4.46691	7.9049
SGSM2	5.26046	4.33776	5.57367	5.82557	2.94459	2.94459	2.94459	2.94459	3.95145	2.94459	2.94459	2.94459	2.94459	3.74584	4.06619	4.3052	2.94459	2.94459
MNT	5.12016	5.89327	5.96291	4.85946	2.94459	6.10466	2.94459	2.94459	3.95145	2.94459	4.93494	2.94459	2.94459	3.74584	3.61175	3.77968	2.94459	2.94459
METTL16	5.63296	5.24334	5.61439	5.91722	5.19152	2.94459	5.62875	2.94459	2.94459	2.94459	4.2588	2.94459	2.94459	3.74584	4.68951	2.94459	5.19101	2.94459
TMEM97	4.90196	4.68653	4.28331	4.18657	4.61363	2.94459	2.94459	2.94459	2.94459	2.94459	2.94459	2.94459	2.94459	2.94459	2.94459	3.77968	2.94459	2.94459
TMEM199	4.74642	5.57734	4.26528	5.40442	4.92234	6.23326	6.75452	6.81781	7.37267	2.94459	6.02069	2.94459	5.80396	6.7127	6.68301	4.99278	5.19101	7.41005
UNC119	4.38387	4.34153	2.94459	4.76483	6.12173	2.94459	5.85388	5.55818	5.8951	7.10462	6.4564	5.19751	6.52349	6.3579	5.72688	5.2432	5.67089	6.03763
RPL23A	9.06645	9.42172	9.03399	8.89325	8.6591	8.49413	10.8105	10.8916	11.0841	11.142	11.2287	11.2547	11.4395	11.7521	11.0416	11.4304	10.8443	11.4939
NEK8	4.29822	4.21956	5.67026	2.94459	2.94459	5.16146	2.94459	2.94459	2.94459	2.94459	2.94459	2.94459	2.94459	2.94459	2.94459	2.94459	2.94459	2.94459
FLOT2	6.68627	6.21001	6.41107	5.98004	5.89025	2.94459	4.60945	2.94459	4.95486	2.94459	4.2588	5.19751	5.45371	4.93389	4.68951	5.45651	2.94459	2.94459
MYO18A	4.61024	4.80755	5.7021	6.20723	5.40735	5.47382	2.94459	2.94459	2.94459	2.94459	2.94459	2.94459	2.94459	2.94459	2.94459	4.68957	2.94459	2.94459
NUFIP2	6.61871	7.1437	6.86877	7.13466	6.71525	6.29616	4.00493	2.94459	5.0706	2.94459	2.94459	2.94459	2.94459	4.93389	4.41126	5.45651	2.94459	2.94459
TAOK1	6.70788	6.69809	6.80744	6.76428	6.94913	5.58721	5.36188	4.38115	4.82902	5.67265	5.39349	2.94459	4.30312	4.63515	5.29949	2.94459	6.31791	4.27031
CPD	7.42912	6.85854	6.91759	6.86172	6.64968	7.2739	2.94459	4.38115	3.68704	2.94459	4.2588	2.94459	2.94459	5.18125	4.92268	5.2432	5.19101	2.94459
FAM101B	7.22173	5.99291	6.18215	6.38684	4.61182	5.85945	6.75452	7.67801	8.72179	6.55946	8.35827	7.9049	7.46183	8.25259	8.00363	8.18667	7.3774	8.73215
ATAD5	5.13778	4.26632	5.013	2.94459	2.94459	2.94459	2.94459	2.94459	2.94459	2.94459	2.94459	2.94459	2.94459	3.74584	2.94459	2.94459	2.94459	2.94459
NF1	6.32429	5.59046	6.26256	6.08247	2.94459	2.94459	4.60945	2.94459	3.68704	2.94459	2.94459	5.19751	2.94459	2.94459	5.12335	3.77968	2.94459	2.94459
OMG	6.49832	4.1398	5.02425	5.5558	2.94459	2.94459	2.94459	2.94459	2.94459	2.94459	2.94459	2.94459	2.94459	2.94459	2.94459	2.94459	2.94459	2.94459
SUZ12	5.98771	6.44827	5.99013	6.76448	5.20336	4.63906	5.03417	2.94459	5.27748	2.94459	4.93494	2.94459	2.94459	4.93389	4.06619	2.94459	2.94459	4.27031
PSMD11	6.67201	6.78017	7.28909	6.46619	5.84083	6.19717	7.81352	6.63916	8.12782	5.67265	7.39173	8.47433	7.81033	7.84964	8.17158	8.09411	7.71094	6.95051
RFFL	4.19918	4.94327	4.90351	4.91402	2.94459	2.94459	2.94459	2.94459	2.94459	2.94459	2.94459	2.94459	2.94459	2.94459	2.94459	2.94459	2.94459	2.94459
SLFN5	7.75608	7.91687	7.44599	7.48685	7.41566	7.42896	5.03417	5.91305	4.36819	2.94459	2.94459	6.03763	4.30312	5.57645	5.12335	4.3052	2.94459	2.94459
SLFN11	4.58474	6.15694	4.79533	5.53256	6.02261	4.66896	2.94459	4.38115	3.95145	2.94459	2.94459	2.94459	2.94459	2.94459	4.68951	2.94459	6.03037	2.94459
SLFN13	4.13703	4.25737	5.44104	4.56271	2.94459	2.94459	2.94459	2.94459	2.94459	2.94459	2.94459	2.94459	4.30312	2.94459	2.94459	3.77968	2.94459	2.94459
SLFN12L	4.4528	4.86929	4.13	4.63653	2.94459	2.94459	2.94459	2.94459	2.94459	2.94459	2.94459	2.94459	2.94459	2.94459	2.94459	2.94459	2.94459	2.94459
AP2B1	6.72176	7.18977	7.10031	7.18947	7.21811	7.07613	5.03417	4.38115	4.82902	5.67265	5.39349	6.95051	6.52349	5.88635	5.84519	5.45651	6.31791	4.94933
MMP28	4.93009	6.02072	4.56633	6.20462	2.94459	2.94459	2.94459	2.94459	3.68704	2.94459	2.94459	2.94459	2.94459	2.94459	3.61175	2.94459	2.94459	2.94459
CCL5	5.97366	6.15974	5.67556	4.72499	2.94459	5.07431	4.00493	2.94459	2.94459	2.94459	2.94459	2.94459	2.94459	2.94459	4.06619	2.94459	2.94459	2.94459
CCL23	6.80039	7.48461	5.97486	6.37926	7.86827	2.94459	2.94459	2.94459	2.94459	2.94459	2.94459	2.94459	2.94459	2.94459	2.94459	2.94459	2.94459	2.94459
CCL4	4.66872	5.86673	5.25816	2.94459	5.85874	2.94459	2.94459	2.94459	2.94459	2.94459	2.94459	2.94459	2.94459	2.94459	2.94459	2.94459	2.94459	2.94459
GGNBP2	7.42678	7.83706	7.61473	7.19634	6.90522	6.70272	7.14361	4.38115	5.95657	2.94459	4.93494	5.19751	5.45371	6.1413	6.80482	5.9546	7.6081	6.80845
TAX1BP3	7.12178	6.71421	6.43818	5.84064	6.12403	6.52503	2.94459	2.94459	2.94459	2.94459	2.94459	2.94459	2.94459	2.94459	2.94459	2.94459	2.94459	2.94459
EMC6	7.27208	6.86111	6.9696	6.24831	6.54953	4.59174	7.81352	8.86907	8.07336	7.10462	7.81479	5.19751	8.02564	8.01818	7.92521	8.15647	7.80694	7.9049
DUSP14	5.11974	5.26048	5.58069	4.78128	4.60757	6.08439	6.75452	5.08651	6.86426	7.10462	6.63314	6.03763	6.32108	6.9312	7.11854	7.46508	6.763	6.80845
SYNRG	5.73065	6.15441	6.28775	6.36747	2.94459	6.68341	4.60945	5.08651	4.95486	2.94459	4.2588	2.94459	2.94459	5.18125	5.59799	4.3052	2.94459	4.27031
SOCS7	5.03082	5.13235	4.26492	4.23745	5.19385	2.94459	5.03417	2.94459	2.94459	2.94459	2.94459	2.94459	2.94459	2.94459	3.61175	2.94459	2.94459	2.94459
ARHGAP23	5.96754	5.99729	4.88532	6.37309	6.10405	4.6421	2.94459	4.38115	3.68704	5.67265	2.94459	2.94459	4.9902	5.39234	4.92268	2.94459	5.19101	2.94459
MLLT6	6.73391	6.37171	6.58132	6.66474	5.3183	6.12691	2.94459	4.38115	4.69115	2.94459	2.94459	5.19751	4.9902	5.57645	4.41126	4.68957	2.94459	2.94459
PSMB3	8.30924	8.2198	7.63284	7.60684	7.26863	7.45571	9.36518	9.70648	9.75689	7.80894	9.41567	8.35164	9.19411	8.69211	8.86064	9.15226	9.67062	9.65821
CWC25	6.86815	7.01693	6.41365	6.37905	7.18359	7.12842	5.36188	6.43522	4.36819	5.67265	4.2588	6.5651	5.80396	6.86198	5.84519	4.99278	5.19101	5.40919
RPL23	9.0346	9.28643	9.04538	8.79108	8.66096	8.30684	9.81667	9.45962	10.2497	9.26217	10.1558	10.886	10.1994	10.636	10.0834	10.1654	10.2848	10.2455
RPL19	9.30215	9.49957	9.19068	8.92772	8.71636	8.54171	11.6736	11.4945	11.8378	11.1141	11.6235	12.3756	11.7632	11.9998	11.4421	11.8084	12.3595	12.0737
MED1	5.94264	6.27274	5.50075	6.25206	6.95558	2.94459	5.62875	2.94459	4.17482	2.94459	5.39349	2.94459	2.94459	5.18125	4.92268	4.3052	4.46691	2.94459
CDK12	6.64438	6.71333	7.28087	6.91615	5.03398	5.67702	2.94459	5.08651	3.95145	2.94459	2.94459	2.94459	4.9902	5.7397	5.29949	5.80689	2.94459	6.47392
ERBB2	5.06136	4.64526	4.73757	3.91491	4.91839	2.94459	2.94459	2.94459	4.36819	2.94459	2.94459	2.94459	2.94459	2.94459	2.94459	2.94459	2.94459	2.94459
CSF3	7.09676	5.35559	5.04286	6.37373	5.98826	2.94459	2.94459	2.94459	2.94459	2.94459	2.94459	2.94459	2.94459	2.94459	2.94459	2.94459	2.94459	2.94459
MED24	6.54051	5.7801	4.23881	6.05176	2.94459	5.27832	4.00493	5.55818	5.0706	2.94459	2.94459	5.19751	4.9902	4.25796	4.06619	3.77968	2.94459	4.94933
THRA	5.48174	6.14536	5.98644	6.39783	5.34969	2.94459	4.00493	2.94459	3.68704	2.94459	2.94459	2.94459	4.30312	2.94459	4.41126	4.99278	5.19101	2.94459
MSL1	6.23237	6.31511	6.19953	6.32105	5.20213	5.67432	4.60945	5.08651	4.82902	2.94459	4.93494	2.94459	4.30312	4.93389	4.68951	2.94459	6.03037	2.94459
WIPF2	6.52282	6.22949	6.23245	5.7259	6.34767	6.87117	5.03417	2.94459	5.27748	2.94459	2.94459	5.19751	4.9902	4.25796	4.41126	4.3052	6.03037	4.27031
TNS4	4.81376	4.20896	2.94459	4.14989	2.94459	2.94459	2.94459	2.94459	2.94459	2.94459	2.94459	2.94459	2.94459	2.94459	2.94459	2.94459	2.94459	2.94459
ZZEF1	5.21948	4.76842	6.03435	5.71106	2.94459	2.94459	2.94459	2.94459	2.94459	2.94459	2.94459	2.94459	2.94459	3.74584	4.06619	2.94459	2.94459	2.94459
KRT15	6.9926	5.51582	5.61917	3.86851	6.37436	5.11703	2.94459	2.94459	2.94459	2.94459	2.94459	2.94459	2.94459	2.94459	2.94459	2.94459	2.94459	2.94459
JUP	6.16696	5.93582	6.62271	5.0516	5.78102	6.21426	8.64543	7.36958	8.1543	5.67265	7.95447	8.79	7.81033	8.61006	8.17158	8.90226	8.78192	7.75804
KRT19	7.54595	7.31188	6.86795	5.93754	5.57586	3.88822	2.94459	2.94459	2.94459	2.94459	2.94459	2.94459	2.94459	2.94459	3.61175	2.94459	2.94459	2.94459
KRT17	7.51621	6.73947	6.53628	6.19619	4.77659	6.06739	2.94459	2.94459	2.94459	2.94459	2.94459	2.94459	2.94459	2.94459	3.61175	2.94459	2.94459	2.94459
EIF1	9.09425	9.37956	8.98907	8.85113	8.70119	8.48624	11.8505	11.7634	11.9732	11.6101	11.5593	11.5619	11.6379	12.1324	11.9294	12.0013	12.2226	12.2177
DHX58	5.65799	4.48373	5.42739	5.45348	5.35079	2.94459	2.94459	2.94459	3.68704	2.94459	2.94459	2.94459	2.94459	2.94459	2.94459	2.94459	2.94459	2.94459
RAB5C	7.74123	7.65898	7.71653	7.28957	6.36434	6.84933	9.12723	8.44843	9.50245	8.0637	8.93191	8.47433	8.89891	8.71192	9.47021	8.40789	8.57935	8.65123
STAT3	8.09339	8.60332	8.27003	8.25426	7.85644	7.46907	5.36188	5.08651	4.82902	2.94459	5.74091	5.19751	2.94459	3.74584	5.72688	2.94459	2.94459	2.94459
TUBG1	5.52807	5.93479	5.36552	3.99338	2.94459	4.66603	6.51191	7.47988	7.01635	7.49934	6.93252	2.94459	7.00138	6.86198	6.40337	5.45651	6.55755	4.94933
EZH1	6.3081	6.14148	6.02972	5.74944	5.19319	6.32637	4.00493	2.94459	2.94459	2.94459	4.2588	2.94459	4.9902	4.25796	4.06619	3.77968	2.94459	2.94459
RAMP2	8.58147	8.83428	8.50852	8.54164	7.92793	8.34232	10.4109	9.72899	10.0632	10.7286	10.0351	8.21753	9.95881	10.5002	9.60209	9.74599	8.46629	8.27268
COA3	6.9909	6.80014	6.5179	6.70598	6.01275	7.03897	8.22961	8.74202	8.96556	7.80894	8.19883	6.03763	7.88573	7.88496	8.21618	8.15647	6.55755	7.83334
CNTD1	4.1504	3.57261	4.37879	4.11737	2.94459	2.94459	2.94459	2.94459	2.94459	2.94459	2.94459	2.94459	2.94459	2.94459	2.94459	2.94459	2.94459	2.94459
AOC3	5.34042	4.35192	4.96303	2.94459	6.00515	5.96322	2.94459	2.94459	2.94459	2.94459	4.93494	2.94459	2.94459	3.74584	4.41126	2.94459	2.94459	2.94459
AARSD1	4.62432	4.6487	4.45426	6.17215	2.94459	2.94459	2.94459	2.94459	2.94459	2.94459	2.94459	2.94459	2.94459	2.94459	2.94459	2.94459	2.94459	2.94459
RPL27	8.94136	9.3025	8.95412	8.77927	8.56371	8.34823	10.3005	10.6998	10.8245	10.352	10.6631	10.7948	10.5165	11.0005	10.3061	10.974	11.0739	10.6923
VAT1	6.56721	6.71742	7.051	6.77426	6.36815	6.71687	8.73304	8.21319	8.30371	7.80894	8.25396	7.9049	7.64658	8.30568	8.25944	8.4333	7.24656	8.03818
NBR1	6.42591	6.0912	5.90671	5.85872	6.5109	6.3491	4.60945	5.55818	4.53869	2.94459	4.2588	5.19751	4.30312	5.39234	5.45645	4.68957	2.94459	2.94459
DHX8	4.96213	5.65803	6.16349	5.78473	6.36258	4.65417	4.60945	4.38115	3.68704	2.94459	5.39349	2.94459	4.9902	4.63515	3.61175	2.94459	2.94459	4.27031
GRN	8.19823	7.6865	7.4582	7.53562	5.5455	7.30511	8.58393	8.65064	8.70397	8.0637	8.35827	7.71886	9.51224	9.24789	8.95577	9.18255	8.52392	9.19875
GPATCH8	6.61392	6.69925	7.43481	6.77494	7.31351	5.41055	5.03417	2.94459	3.95145	2.94459	2.94459	6.5651	4.30312	5.18125	5.29949	3.77968	2.94459	4.27031
NMT1	6.1943	6.44134	6.77782	7.06314	5.73536	6.85557	4.00493	4.38115	3.36306	2.94459	5.74091	2.94459	5.45371	5.39234	4.92268	4.3052	2.94459	4.94933
HEXIM1	5.65367	6.89529	6.37145	6.29745	6.69692	5.89881	4.60945	4.38115	4.36819	2.94459	5.74091	2.94459	4.9902	5.39234	5.12335	4.99278	2.94459	2.94459
SPNS3	4.78896	2.94459	4.44382	2.94459	2.94459	2.94459	2.94459	2.94459	2.94459	2.94459	2.94459	2.94459	2.94459	2.94459	2.94459	2.94459	2.94459	2.94459
LRRC37A3	4.21748	4.00465	4.06267	2.94459	5.34947	2.94459	2.94459	2.94459	2.94459	2.94459	2.94459	2.94459	2.94459	2.94459	2.94459	2.94459	2.94459	2.94459
SPNS2	6.60706	6.90067	6.35721	7.16067	7.01921	5.29084	5.36188	4.38115	5.54096	2.94459	4.2588	5.19751	4.30312	5.39234	3.61175	5.2432	5.19101	2.94459
KANSL1	6.1627	6.52662	6.51689	6.40999	5.5449	5.27705	4.60945	2.94459	5.17774	2.94459	6.02069	5.19751	4.30312	4.93389	4.41126	3.77968	2.94459	2.94459
MYBBP1A	6.09438	6.58608	6.29725	6.2281	5.19352	2.94459	2.94459	2.94459	2.94459	2.94459	4.93494	2.94459	2.94459	3.74584	3.61175	4.99278	2.94459	2.94459
GGT6	4.53795	4.10704	5.18398	4.49409	2.94459	2.94459	2.94459	2.94459	2.94459	2.94459	2.94459	2.94459	2.94459	2.94459	2.94459	2.94459	2.94459	4.27031
GOSR2	4.99295	5.03241	5.10143	5.41872	2.94459	6.24025	7.75891	7.58234	8.29184	7.49934	7.81479	6.03763	5.80396	7.17898	6.91715	6.21117	7.3774	7.50523
CDC27	6.3522	6.94193	6.63774	6.92413	6.14847	7.5541	4.00493	4.38115	4.53869	2.94459	6.93252	2.94459	2.94459	6.01945	6.68301	5.45651	2.94459	2.94459
ALOX15	5.17259	4.31796	4.60526	6.2501	2.94459	4.3914	2.94459	2.94459	2.94459	2.94459	2.94459	2.94459	2.94459	2.94459	2.94459	2.94459	2.94459	2.94459
KPNB1	7.75922	7.71283	7.55262	7.45901	7.80344	7.19609	6.22009	5.08651	6.22988	2.94459	6.63314	6.03763	5.45371	6.45511	6.61802	6.32415	5.19101	4.27031
LRRC46	4.68201	2.94459	5.23315	5.23967	2.94459	2.94459	2.94459	2.94459	2.94459	2.94459	2.94459	2.94459	2.94459	2.94459	2.94459	2.94459	2.94459	2.94459
COPZ2	6.07211	5.55371	4.25005	4.05025	2.94459	2.94459	2.94459	5.08651	4.17482	2.94459	4.2588	2.94459	4.30312	4.25796	2.94459	3.77968	2.94459	2.94459
NFE2L1	6.75307	6.95873	7.06719	7.41453	7.21383	7.12178	5.36188	4.38115	6.07218	2.94459	6.93252	6.03763	5.45371	4.63515	5.59799	5.80689	5.67089	6.80845
HOXB-AS1	4.48532	4.08615	4.80558	2.94459	2.94459	2.94459	2.94459	2.94459	2.94459	2.94459	2.94459	2.94459	2.94459	2.94459	2.94459	2.94459	2.94459	2.94459
HOXB5	2.94459	3.64219	3.81359	2.94459	2.94459	2.94459	7.70215	7.58234	6.92703	2.94459	7.57608	2.94459	7.46183	7.43872	7.52532	7.07084	7.6081	6.95051
HOXB6	3.56952	2.94459	2.94459	2.94459	2.94459	2.94459	7.37908	8.07943	7.76514	6.55946	8.08182	5.19751	6.32108	7.4855	6.86208	7.51353	6.763	7.30815
HOXB7	2.94459	3.65945	2.94459	2.94459	2.94459	2.94459	6.63831	5.91305	5.95657	2.94459	6.25493	6.03763	4.9902	6.25366	5.95453	5.2432	6.31791	6.2722
VMO1	6.53797	5.90481	6.48445	6.29069	2.94459	2.94459	2.94459	2.94459	2.94459	2.94459	2.94459	2.94459	2.94459	2.94459	4.06619	2.94459	6.763	2.94459
CALCOCO2	6.67576	7.31458	7.23313	7.42296	7.49624	7.144	5.85388	5.08651	5.27748	2.94459	5.39349	2.94459	5.45371	6.54618	6.54995	6.70411	7.24656	4.27031
PSMB6	8.11427	7.83375	7.82517	7.30634	6.60218	6.96758	9.1905	9.02276	9.77833	9.3605	9.12171	7.9049	9.46385	9.19258	9.11734	9.29771	9.11764	9.45863
ABI3	6.98113	6.61712	6.4848	6.84133	6.14823	7.04979	9.30927	7.93198	8.7481	7.80894	7.28989	7.71886	8.21294	8.14014	8.21618	7.8518	7.71094	8.56549
ZNF652	6.1922	5.84349	5.79686	5.96681	5.03157	4.62984	5.62875	4.38115	4.36819	2.94459	2.94459	2.94459	4.30312	5.57645	4.06619	4.68957	2.94459	2.94459
PHB	7.7838	7.01948	6.83864	6.68073	5.18952	6.8446	8.84213	8.65064	8.63043	8.63475	7.66012	8.47433	8.21294	7.98601	8.34225	8.06189	7.71094	8.56549
FAM117A	4.4224	4.35036	4.51135	5.75808	5.88809	2.94459	2.94459	2.94459	2.94459	2.94459	2.94459	2.94459	2.94459	2.94459	2.94459	2.94459	2.94459	2.94459
KAT7	4.88744	6.21696	5.28403	5.41065	2.94459	4.65117	2.94459	2.94459	4.36819	6.55946	2.94459	5.19751	2.94459	3.74584	2.94459	5.2432	2.94459	2.94459
ITGA3	6.31187	5.81335	4.95037	6.4073	6.18975	6.04256	2.94459	2.94459	3.95145	2.94459	2.94459	2.94459	4.30312	4.63515	4.41126	3.77968	4.46691	4.27031
COL1A1	4.52851	4.96952	2.94459	2.94459	2.94459	2.94459	5.85388	2.94459	6.27884	2.94459	5.74091	9.04885	4.9902	4.25796	7.48943	8.15647	2.94459	7.07983
TMEM92	5.22738	4.06478	2.94459	4.0558	2.94459	2.94459	2.94459	2.94459	2.94459	2.94459	2.94459	2.94459	2.94459	2.94459	2.94459	2.94459	2.94459	2.94459
MRPL27	7.53023	6.49137	6.90423	5.88648	5.88733	6.76314	8.38193	7.47988	8.40642	7.10462	8.19883	8.47433	7.46183	7.69901	7.56034	7.9952	7.6081	8.91659
LRRC59	5.40358	6.07525	4.63904	5.36779	6.66941	6.23374	6.37337	6.19763	7.6207	6.55946	7.28989	7.50523	7.00138	6.78927	7.37608	6.21117	6.763	6.47392
PFN1	8.61925	8.84592	8.23723	8.27326	7.4245	7.46359	12.1206	11.8533	12.2696	11.7253	11.8281	6.5651	12.0064	11.3712	11.3773	11.4523	9.53703	11.6788
SPAG7	7.60528	7.32439	7.23921	6.64785	5.73367	6.75562	8.14696	8.3356	8.4174	6.55946	7.81479	8.58741	8.32554	8.61006	8.02886	7.9952	8.46629	8.10048
LUC7L3	7.88128	8.22183	8.13971	7.98615	7.83659	7.22418	7.44974	6.19763	6.86426	5.67265	5.39349	6.5651	4.9902	7.17898	6.32408	7.69256	6.9428	5.75736
TOB1	5.3401	6.38659	5.86647	6.89941	4.89078	6.78674	2.94459	2.94459	3.95145	2.94459	4.2588	2.94459	2.94459	2.94459	4.92268	3.77968	4.46691	4.27031
SPAG9	7.45598	7.57491	7.54123	7.34372	7.4593	7.57804	5.03417	2.94459	5.0706	5.67265	4.93494	2.94459	5.80396	6.45511	6.05616	5.45651	5.19101	2.94459
MBTD1	4.49314	4.90126	4.78107	5.50116	5.88849	5.47113	2.94459	2.94459	2.94459	2.94459	2.94459	5.19751	2.94459	2.94459	2.94459	2.94459	2.94459	2.94459
STXBP4	4.27604	3.46321	5.10475	4.16741	5.2052	2.94459	2.94459	2.94459	2.94459	2.94459	2.94459	2.94459	2.94459	3.74584	2.94459	2.94459	2.94459	2.94459
HLF	4.7101	5.71469	5.39431	5.48335	2.94459	2.94459	4.00493	2.94459	2.94459	2.94459	2.94459	2.94459	2.94459	2.94459	2.94459	2.94459	2.94459	2.94459
DERL2	5.8706	6.42778	6.30678	5.50109	5.89371	5.67044	7.30478	6.97676	7.84858	8.28015	7.57608	7.9049	6.85898	7.17898	7.72371	7.1342	7.24656	6.47392
NLRP1	5.50181	6.08796	6.76816	6.21767	2.94459	6.47508	4.00493	2.94459	3.68704	2.94459	2.94459	2.94459	2.94459	5.18125	3.61175	2.94459	2.94459	2.94459
DGKE	5.5621	6.05391	6.17183	6.13887	5.39297	6.45784	4.60945	2.94459	3.36306	5.67265	4.2588	2.94459	4.30312	4.25796	4.92268	2.94459	2.94459	6.2722
TRIM25	5.85485	6.71618	5.89246	6.12178	6.63249	6.38798	4.00493	5.55818	3.68704	2.94459	6.93252	2.94459	6.32108	5.39234	4.92268	2.94459	2.94459	2.94459
MSI2	5.93628	5.74383	6.31397	5.84578	4.59463	2.94459	2.94459	2.94459	3.36306	2.94459	2.94459	2.94459	2.94459	4.25796	4.41126	2.94459	2.94459	2.94459
MRPS23	6.00503	6.01258	6.05771	6.4688	6.7052	2.94459	7.44974	7.67801	7.52248	7.80894	7.39173	6.03763	7.2499	7.23481	6.97019	6.86215	7.89694	6.80845
CUEDC1	4.54076	5.11601	5.2568	4.52782	4.60879	5.27768	2.94459	2.94459	3.68704	2.94459	2.94459	2.94459	2.94459	2.94459	4.41126	2.94459	2.94459	2.94459
RNF43	4.43122	4.58762	4.77474	2.94459	2.94459	2.94459	2.94459	2.94459	2.94459	2.94459	2.94459	2.94459	2.94459	2.94459	2.94459	2.94459	2.94459	2.94459
MTMR4	5.60852	5.78047	5.70616	4.90106	2.94459	4.65864	2.94459	2.94459	3.36306	2.94459	2.94459	2.94459	4.30312	2.94459	2.94459	2.94459	2.94459	2.94459
TRIM37	5.82855	5.0341	5.33767	5.70043	2.94459	2.94459	4.60945	2.94459	3.68704	2.94459	4.93494	2.94459	2.94459	4.25796	4.41126	2.94459	2.94459	2.94459
SMG8	2.94459	2.94459	2.94459	2.94459	2.94459	2.94459	5.85388	2.94459	4.36819	2.94459	4.2588	2.94459	2.94459	2.94459	4.68951	4.3052	6.31791	4.27031
YPEL2	7.40704	7.59804	7.49398	7.21528	6.95017	6.5182	5.62875	6.19763	5.45837	6.55946	5.74091	6.03763	6.32108	6.1413	5.95453	5.9546	5.19101	6.47392
DHX40	5.71402	4.57491	5.83547	5.33211	6.52989	5.46202	2.94459	2.94459	4.17482	2.94459	2.94459	2.94459	2.94459	4.63515	4.68951	2.94459	5.19101	2.94459
CA4	2.94459	4.45794	4.26653	2.94459	5.56681	6.16016	7.14361	5.55818	5.69319	2.94459	7.57608	7.50523	5.45371	6.45511	5.12335	6.61809	6.03037	6.2722
NACA2	4.97478	5.04585	5.70481	5.87877	5.03665	4.63906	8.18887	6.97676	7.01635	7.80894	7.81479	8.06967	7.00138	8.45417	7.84227	6.78529	7.3774	7.83334
INTS2	4.50317	4.77769	4.10063	4.75903	2.94459	2.94459	2.94459	2.94459	2.94459	2.94459	2.94459	2.94459	2.94459	2.94459	2.94459	3.77968	2.94459	4.27031
MED13	6.19533	6.14067	7.30334	6.16289	2.94459	6.8913	2.94459	5.91305	2.94459	2.94459	4.2588	2.94459	5.45371	3.74584	4.41126	4.3052	2.94459	2.94459
DCAF7	6.5603	6.94272	6.77786	6.33367	6.3509	5.13816	4.60945	2.94459	5.83088	6.55946	7.18032	2.94459	4.9902	5.7397	5.59799	4.3052	5.67089	2.94459
STRADA	2.94459	2.94459	2.94459	2.94459	2.94459	2.94459	5.03417	5.08651	5.95657	2.94459	2.94459	6.5651	2.94459	4.25796	4.06619	4.3052	4.46691	2.94459
DDX42	6.9525	5.96387	6.1922	6.49217	5.18683	6.21676	5.62875	2.94459	5.37075	2.94459	2.94459	2.94459	4.30312	5.18125	5.29949	5.45651	5.19101	6.03763
CD79B	7.40115	7.39619	6.77817	7.14236	5.88946	6.80839	4.00493	2.94459	5.54096	7.49934	5.39349	2.94459	2.94459	2.94459	4.06619	5.45651	4.46691	2.94459
ICAM2	7.55961	7.17812	6.81856	6.84716	6.36914	7.15823	9.81667	9.75115	9.52291	8.0637	9.70001	8.21753	8.70439	9.14966	8.77379	9.39144	10.6379	9.43465
ERN1	4.84119	5.41726	5.59465	4.33824	5.40669	2.94459	2.94459	2.94459	2.94459	2.94459	2.94459	2.94459	2.94459	2.94459	2.94459	2.94459	2.94459	2.94459
DDX5	8.5723	9.06052	8.91007	8.59132	8.5864	8.30605	8.86817	7.93198	8.43909	9.90765	9.73918	9.5169	10.2141	9.94443	10.0469	10.2175	10.0886	9.0801
PITPNM3	3.93329	4.5339	4.40603	5.28834	4.61061	5.68008	2.94459	2.94459	2.94459	2.94459	2.94459	2.94459	2.94459	2.94459	2.94459	3.77968	2.94459	2.94459
CEP112	5.31192	5.46853	5.61923	6.45507	7.02543	6.54453	2.94459	2.94459	4.53869	2.94459	4.93494	2.94459	2.94459	4.25796	3.61175	2.94459	2.94459	2.94459
HELZ	5.64527	6.37879	5.86638	6.26341	4.91795	5.79524	4.00493	4.38115	4.53869	2.94459	2.94459	6.95051	4.9902	4.63515	4.41126	5.2432	2.94459	2.94459
PITPNC1	6.15015	6.1297	6.02888	5.88196	6.35457	5.59275	6.86206	7.58234	7.74786	2.94459	7.39173	7.25437	7.00138	8.40636	7.78421	7.25312	5.19101	8.73215
MED31	6.58823	6.73749	6.35095	6.74338	6.15145	5.15539	6.22009	5.08651	5.83088	2.94459	2.94459	2.94459	5.45371	5.39234	5.12335	4.68957	2.94459	4.94933
BPTF	7.33708	7.3877	7.56201	7.29894	7.07529	7.03949	4.60945	4.38115	5.0706	2.94459	4.2588	6.95051	2.94459	6.99725	6.40337	4.68957	4.46691	4.27031
FAM20A	4.2491	4.20618	5.37784	3.61749	2.94459	2.94459	2.94459	2.94459	2.94459	2.94459	2.94459	2.94459	2.94459	2.94459	2.94459	2.94459	2.94459	2.94459
XAF1	6.51167	6.60793	7.78248	7.10562	6.71702	2.94459	5.62875	2.94459	2.94459	2.94459	2.94459	2.94459	4.30312	3.74584	2.94459	4.68957	4.46691	4.27031
TEKT1	4.9311	4.47684	4.23668	5.18747	2.94459	2.94459	2.94459	2.94459	2.94459	2.94459	2.94459	2.94459	2.94459	2.94459	2.94459	2.94459	2.94459	2.94459
ABCA5	5.62256	5.75817	6.19384	5.79942	6.10523	2.94459	2.94459	2.94459	3.36306	2.94459	2.94459	2.94459	2.94459	4.63515	4.41126	2.94459	2.94459	2.94459
KCNJ2-AS1	2.94459	2.94459	2.94459	2.94459	2.94459	2.94459	4.00493	5.08651	5.54096	2.94459	6.02069	2.94459	4.9902	5.57645	5.29949	5.2432	4.46691	6.80845
LINC00511	5.09452	2.94459	3.52347	4.89126	2.94459	2.94459	2.94459	2.94459	2.94459	2.94459	2.94459	2.94459	2.94459	2.94459	2.94459	2.94459	2.94459	2.94459
SLC39A11	4.78607	4.14659	5.26943	2.94459	2.94459	5.67855	2.94459	2.94459	2.94459	2.94459	2.94459	2.94459	2.94459	2.94459	2.94459	2.94459	2.94459	2.94459
CDC42EP4	6.21001	6.61943	6.85942	6.8799	6.86406	6.88404	5.36188	5.08651	4.53869	2.94459	4.93494	2.94459	4.30312	4.93389	5.29949	4.3052	2.94459	4.94933
GABARAP	4.76312	4.82438	2.94459	6.19211	2.94459	7.49601	10.1173	10.0483	10.6517	10.2531	10.1117	10.2592	10.1236	10.4715	10.3112	9.81528	10.7629	10.2728
CLDN7	6.10975	5.58486	5.86808	5.37921	2.94459	5.39988	4.60945	4.38115	3.95145	2.94459	2.94459	5.19751	2.94459	3.74584	4.06619	3.77968	2.94459	2.94459
GPS2	5.03678	5.52662	4.50376	6.13452	6.07591	5.91041	2.94459	2.94459	2.94459	2.94459	4.2588	2.94459	2.94459	4.63515	3.61175	4.3052	5.67089	2.94459
RPL38	8.6901	9.24475	8.95865	8.71576	8.59568	8.37355	9.69105	9.58832	9.9201	9.77131	10.2805	10.3897	9.97616	10.534	10.0469	10.3435	9.11764	9.48222
ACAP1	5.36707	5.12244	4.04316	2.94459	2.94459	2.94459	2.94459	2.94459	2.94459	2.94459	2.94459	2.94459	2.94459	2.94459	2.94459	3.77968	2.94459	2.94459
GPRC5C	4.68155	5.20598	5.45359	5.22811	2.94459	4.6205	5.03417	2.94459	3.68704	2.94459	2.94459	2.94459	4.30312	2.94459	3.61175	2.94459	2.94459	2.94459
SUMO2	8.66769	8.96581	8.45812	8.27566	8.02665	7.95127	9.56939	9.53821	9.74823	9.45255	10.0351	10.1893	10.0761	10.2387	9.9773	10.3502	10.2848	9.41027
MRPS7	7.11733	6.15822	6.26597	5.52849	6.02121	6.98187	7.58146	7.93198	8.36167	5.67265	7.57608	7.9049	8.21294	7.98601	7.52532	7.88901	7.3774	7.97308
CHRNB1	5.19303	5.64672	5.12842	4.85701	5.20458	6.89938	2.94459	2.94459	3.68704	2.94459	4.2588	2.94459	2.94459	4.63515	4.68951	2.94459	2.94459	4.27031
CASKIN2	5.98921	6.246	5.86407	6.58125	7.31979	5.7067	6.04858	2.94459	4.82902	2.94459	4.2588	2.94459	2.94459	3.74584	5.12335	4.3052	6.31791	2.94459
ITGB4	7.00873	6.57456	6.69227	6.79003	6.0382	5.77206	2.94459	4.38115	2.94459	2.94459	2.94459	2.94459	2.94459	2.94459	2.94459	2.94459	2.94459	2.94459
H3F3B	8.88472	9.40781	8.99924	8.88734	8.62166	8.3508	11.6919	11.5959	11.9307	11.142	11.7245	11.3698	11.6756	11.9815	12.0343	11.9001	11.7657	12.1308
UNC13D	2.94459	5.49078	3.93944	4.26961	2.94459	4.67334	2.94459	2.94459	2.94459	2.94459	2.94459	2.94459	2.94459	2.94459	2.94459	2.94459	2.94459	2.94459
POLR2A	6.49048	6.53025	6.98652	6.92266	6.78676	6.49154	6.37337	2.94459	4.17482	2.94459	4.93494	2.94459	5.45371	5.57645	5.72688	3.77968	6.31791	6.03763
ST6GALNAC2	4.80647	4.551	5.73634	4.45464	5.18952	5.45647	2.94459	2.94459	2.94459	2.94459	2.94459	2.94459	2.94459	2.94459	2.94459	2.94459	2.94459	2.94459
ST6GALNAC1	5.85267	5.86532	5.26395	6.36377	2.94459	6.02467	2.94459	2.94459	2.94459	2.94459	2.94459	2.94459	2.94459	2.94459	2.94459	2.94459	2.94459	2.94459
MXRA7	5.09757	6.00816	5.3929	5.69046	5.20213	5.15674	2.94459	2.94459	2.94459	2.94459	4.2588	2.94459	2.94459	4.25796	4.68951	2.94459	4.46691	2.94459
MPDU1	6.21092	5.53884	5.42382	2.94459	2.94459	5.45879	7.30478	7.11991	7.07296	5.67265	6.02069	7.71886	6.32108	7.12091	6.32408	6.5266	6.55755	7.07983
SOX15	4.33706	3.47582	4.75031	4.2717	2.94459	2.94459	2.94459	2.94459	2.94459	2.94459	2.94459	2.94459	2.94459	2.94459	2.94459	2.94459	2.94459	2.94459
SEC14L1	7.80118	7.78741	7.47486	7.18386	6.68592	7.49155	7.44974	8.44843	8.24333	8.91917	8.99799	8.69226	8.27034	8.33152	8.45819	8.45827	9.35845	7.59451
TNRC6C	5.30523	5.94475	6.14038	6.97879	6.85026	4.65566	4.00493	2.94459	3.68704	2.94459	4.2588	2.94459	2.94459	3.74584	3.61175	3.77968	2.94459	2.94459
AFMID	4.59064	5.43302	6.10626	5.10028	5.73565	6.45149	4.00493	2.94459	4.36819	2.94459	2.94459	2.94459	2.94459	2.94459	2.94459	2.94459	2.94459	4.94933
DNAH2	3.2992	4.08191	4.15548	4.80682	5.19152	2.94459	2.94459	2.94459	2.94459	2.94459	2.94459	2.94459	2.94459	2.94459	2.94459	2.94459	2.94459	2.94459
PGS1	5.57081	5.44344	2.94459	5.97269	4.61061	2.94459	7.5171	6.81781	7.07296	2.94459	7.18032	7.25437	6.70097	7.0604	7.62793	7.07084	6.763	8.10048
CYTH1	6.06285	6.46754	6.67898	6.26933	6.64061	5.257	5.36188	4.38115	4.69115	2.94459	5.74091	2.94459	4.9902	5.39234	4.06619	6.21117	2.94459	5.75736
USP36	6.14983	6.22191	6.0076	6.78286	5.74205	6.05371	2.94459	4.38115	4.36819	2.94459	4.2588	6.5651	2.94459	5.39234	4.06619	2.94459	6.03037	5.40919
C1QTNF1	5.0753	4.75362	4.50268	4.93936	6.15718	2.94459	2.94459	2.94459	2.94459	2.94459	2.94459	2.94459	2.94459	2.94459	2.94459	2.94459	2.94459	2.94459
CYB5D1	4.24156	5.259	4.21143	4.51716	5.56101	2.94459	2.94459	2.94459	2.94459	2.94459	2.94459	2.94459	2.94459	2.94459	4.06619	2.94459	2.94459	2.94459
CCDC40	3.49423	4.78095	2.94459	2.94459	2.94459	2.94459	2.94459	2.94459	2.94459	2.94459	2.94459	2.94459	2.94459	2.94459	2.94459	2.94459	2.94459	2.94459
RNF213	7.37567	7.35194	8.10192	7.32346	7.69337	6.5058	5.36188	6.19763	5.61909	2.94459	4.93494	6.03763	5.80396	6.01945	4.68951	5.9546	2.94459	5.75736
BAIAP2-AS1	4.65475	4.72653	3.63481	5.55986	5.03692	5.68084	2.94459	2.94459	2.94459	2.94459	2.94459	2.94459	2.94459	2.94459	3.61175	2.94459	2.94459	2.94459
BAIAP2	5.62767	6.47386	6.73139	5.66291	6.12237	6.04619	6.37337	5.55818	3.68704	2.94459	2.94459	2.94459	2.94459	5.18125	5.45645	4.68957	5.19101	2.94459
ACTG1	9.20032	9.26899	9.00831	8.71231	8.62888	8.51295	11.5383	11.1046	11.789	11.6101	11.4336	11.2547	11.8692	10.6463	11.149	11.5514	12.002	10.3645
ARHGDIA	7.5199	7.35559	7.52337	7.265	6.34674	7.09195	5.03417	4.38115	3.68704	2.94459	2.94459	2.94459	4.30312	4.25796	4.06619	2.94459	2.94459	4.27031
ANAPC11	7.8448	8.09784	7.36194	7.07063	6.86282	6.63711	9.23119	8.82795	9.34469	8.0637	8.8977	8.21753	8.78537	9.12032	8.66539	9.49161	9.29365	9.28175
SIRT7	5.51988	6.28416	5.24211	6.65036	5.4058	2.94459	2.94459	2.94459	3.95145	2.94459	4.2588	2.94459	2.94459	4.63515	4.06619	5.45651	2.94459	4.94933
LRRC45	4.94225	4.48701	4.88716	4.31308	5.34969	2.94459	2.94459	2.94459	2.94459	2.94459	2.94459	2.94459	2.94459	2.94459	2.94459	2.94459	2.94459	2.94459
RFNG	4.19257	4.53342	3.52347	4.54152	2.94459	2.94459	2.94459	2.94459	2.94459	2.94459	2.94459	2.94459	2.94459	2.94459	2.94459	2.94459	2.94459	2.94459
CD7	5.47471	4.36096	2.94459	3.964	2.94459	2.94459	2.94459	2.94459	2.94459	2.94459	2.94459	2.94459	2.94459	2.94459	2.94459	2.94459	2.94459	2.94459
SECTM1	4.73214	4.36971	4.47632	2.94459	2.94459	2.94459	2.94459	2.94459	2.94459	2.94459	2.94459	2.94459	2.94459	2.94459	2.94459	3.77968	2.94459	2.94459
PER1	5.5266	5.48803	5.73989	5.79504	5.19119	5.65578	2.94459	2.94459	4.17482	2.94459	2.94459	6.5651	2.94459	5.39234	4.41126	3.77968	2.94459	2.94459
TBCD	5.97093	5.51414	5.58004	5.12656	4.61243	5.46431	7.64306	6.63916	6.22988	7.49934	6.02069	6.5651	6.32108	7.0604	7.20959	6.08858	5.19101	7.30815
TMEM107	5.54753	6.35904	6.24739	6.09441	4.92147	2.94459	4.60945	2.94459	5.0706	5.67265	4.2588	2.94459	4.30312	5.39234	4.06619	4.68957	2.94459	5.75736
LINC00324	4.17211	4.78919	2.94459	5.05911	5.51701	6.46054	2.94459	2.94459	2.94459	2.94459	2.94459	2.94459	4.30312	2.94459	2.94459	2.94459	2.94459	2.94459
RANGRF	5.56738	6.48551	4.70742	4.62937	5.35079	2.94459	6.75452	7.58234	7.6207	7.10462	7.73953	2.94459	6.70097	5.7397	6.40337	6.32415	7.10266	4.94933
RPL26	9.17396	9.57567	9.2105	8.99836	8.74849	8.5615	11.2122	10.931	11.3901	9.62071	11.5035	11.1845	11.03	11.6985	11.0539	11.4647	11.3851	11.3918
NDEL1	5.34246	5.30469	4.26202	5.89674	5.03345	5.81544	2.94459	2.94459	2.94459	2.94459	2.94459	2.94459	2.94459	3.74584	3.61175	2.94459	2.94459	4.94933
MYH10	5.72615	5.28835	4.69092	5.94274	6.00355	6.36698	4.00493	2.94459	2.94459	2.94459	2.94459	2.94459	2.94459	4.63515	3.61175	2.94459	2.94459	2.94459
GNAL	5.02866	5.04361	5.31513	4.73413	2.94459	2.94459	2.94459	2.94459	2.94459	2.94459	4.2588	2.94459	2.94459	2.94459	2.94459	4.3052	2.94459	2.94459
CHMP1B	6.16447	6.64563	6.08166	6.97202	6.77414	6.46117	7.22644	8.39312	7.89643	8.63475	7.66012	7.25437	8.3787	7.69901	7.92521	7.8518	7.71094	7.9049
TUBB6	7.43344	7.1727	6.81777	7.26167	6.86691	6.79387	8.22961	8.82795	9.44997	9.97128	8.59018	9.33454	9.43904	9.23426	8.99469	8.24524	9.1546	8.52063
CEP192	4.83967	4.84065	5.46896	4.8165	5.20458	2.94459	2.94459	2.94459	3.95145	2.94459	4.2588	2.94459	4.30312	2.94459	2.94459	2.94459	4.46691	4.27031
LDLRAD4	5.31853	5.61223	4.82262	5.76801	5.34881	5.9217	2.94459	2.94459	3.95145	2.94459	2.94459	2.94459	2.94459	2.94459	2.94459	2.94459	2.94459	2.94459
RNMT	6.98934	7.12157	7.17497	6.78423	6.76543	5.41014	4.60945	4.38115	5.17774	2.94459	2.94459	2.94459	4.9902	3.74584	5.95453	3.77968	6.03037	2.94459
ROCK1	7.38471	7.54153	7.79972	7.07205	7.38596	6.93633	5.36188	6.63916	5.17774	2.94459	5.74091	2.94459	2.94459	6.63184	6.32408	7.00458	2.94459	5.75736
SNRPD1	7.86364	7.67031	7.66664	7.26261	6.82118	6.72626	8.18887	9.12814	9.07355	7.80894	8.6324	7.71886	8.42998	8.25259	8.02886	8.59965	8.78192	8.37703
MIB1	5.73073	5.88778	6.13176	5.64855	6.48901	6.23195	4.00493	5.08651	2.94459	2.94459	2.94459	2.94459	4.30312	3.74584	5.29949	5.64231	2.94459	2.94459
RIOK3	6.24575	6.96037	6.88276	6.00886	5.84	6.80918	4.60945	5.55818	4.53869	2.94459	2.94459	2.94459	4.9902	5.39234	5.72688	5.45651	2.94459	2.94459
ANKRD29	7.0996	7.86327	8.02366	7.35821	7.11913	6.64881	2.94459	2.94459	2.94459	2.94459	2.94459	2.94459	2.94459	2.94459	2.94459	2.94459	2.94459	2.94459
LAMA3	4.65075	4.89649	4.57068	6.238	5.40447	4.66308	2.94459	2.94459	2.94459	2.94459	2.94459	2.94459	2.94459	2.94459	2.94459	2.94459	2.94459	2.94459
OSBPL1A	6.19238	7.15683	6.94465	6.63016	6.89042	6.66462	4.60945	2.94459	3.68704	2.94459	4.2588	5.19751	4.9902	6.01945	4.06619	2.94459	2.94459	5.75736
ZNF521	5.57666	7.13848	6.92877	6.56914	7.56295	5.29084	4.00493	2.94459	4.82902	2.94459	4.93494	2.94459	2.94459	4.93389	4.92268	4.3052	2.94459	2.94459
CHST9	5.68889	5.97357	6.09253	5.95942	5.17842	2.94459	2.94459	4.38115	3.68704	2.94459	2.94459	2.94459	2.94459	3.74584	3.61175	2.94459	2.94459	2.94459
SMCHD1	6.68188	6.59276	7.50279	6.81974	7.44236	6.76443	4.00493	5.91305	4.17482	2.94459	4.93494	6.03763	2.94459	4.93389	5.84519	4.68957	2.94459	2.94459
EMILIN2	5.06582	5.69612	3.88559	6.69722	2.94459	2.94459	2.94459	2.94459	3.68704	2.94459	2.94459	2.94459	2.94459	4.25796	4.92268	2.94459	2.94459	2.94459
RNF125	5.40205	6.21962	3.93749	6.84461	5.88645	6.10797	2.94459	5.08651	3.36306	2.94459	5.39349	2.94459	2.94459	2.94459	3.61175	4.68957	2.94459	2.94459
MYL12A	8.79855	9.17335	8.60797	8.65702	8.47456	8.21179	11.59	11.3924	11.4621	10.9342	11.6182	9.95648	11.7329	10.9964	11.2782	11.6843	11.1491	11.1917
MYL12B	8.81361	8.95407	8.59012	8.37196	8.24206	8.10499	10.9511	10.6998	11.1886	11.5696	11.0533	9.7774	11.2599	11.2746	10.9847	11.3888	11.6858	10.8727
ZNF397	5.81661	6.30394	5.83568	6.61679	6.62724	6.09715	4.00493	4.38115	3.68704	2.94459	2.94459	2.94459	2.94459	2.94459	3.61175	3.77968	6.55755	2.94459
ZSCAN30	4.4186	3.8055	5.31545	4.98409	2.94459	2.94459	2.94459	2.94459	2.94459	2.94459	2.94459	2.94459	2.94459	3.74584	3.61175	2.94459	2.94459	2.94459
ELP2	6.1167	6.28652	6.77458	6.39451	5.20182	6.09123	5.03417	2.94459	4.95486	6.55946	5.39349	5.19751	4.30312	4.25796	5.95453	2.94459	6.03037	2.94459
TGIF1	6.26536	5.63038	6.28923	5.30867	6.11833	5.74681	8.73304	6.97676	8.32718	7.49934	7.18032	6.5651	7.55716	7.57473	7.45263	7.88901	8.06168	8.32579
KIAA1328	4.87186	4.22904	5.58269	5.08781	6.16152	5.70594	4.00493	2.94459	2.94459	2.94459	2.94459	2.94459	2.94459	3.74584	3.61175	2.94459	2.94459	2.94459
SETBP1	4.10314	5.12949	4.12765	3.99549	2.94459	2.94459	2.94459	2.94459	2.94459	2.94459	2.94459	2.94459	2.94459	2.94459	3.61175	2.94459	2.94459	2.94459
SMAD2	6.35128	6.74845	6.84671	6.76656	5.94998	6.8414	5.85388	5.55818	4.53869	2.94459	6.25493	2.94459	2.94459	4.25796	6.15111	5.45651	2.94459	6.2722
ZBTB7C	4.88854	4.55818	5.2747	5.16483	2.94459	2.94459	2.94459	2.94459	2.94459	2.94459	2.94459	2.94459	2.94459	2.94459	2.94459	2.94459	2.94459	2.94459
C18orf32	4.42823	5.53502	5.75144	5.2509	6.16152	5.79752	2.94459	2.94459	3.36306	2.94459	2.94459	2.94459	2.94459	2.94459	2.94459	2.94459	2.94459	2.94459
RPL17	7.57582	8.48381	7.05054	8.17275	7.58895	8.20678	10.4372	10.3681	9.76979	10.352	10.1702	10.5093	9.69102	10.483	10.1424	10.1192	9.74522	10.0061
MYO5B	4.71163	3.94453	2.94459	4.16222	2.94459	2.94459	2.94459	2.94459	2.94459	2.94459	2.94459	2.94459	2.94459	2.94459	2.94459	2.94459	2.94459	2.94459
MBD2	6.28798	5.71071	5.44802	6.39236	5.40447	2.94459	4.00493	2.94459	4.53869	2.94459	2.94459	5.19751	4.9902	4.63515	3.61175	2.94459	2.94459	2.94459
RAB27B	3.83402	4.14134	4.04808	2.94459	2.94459	2.94459	2.94459	2.94459	2.94459	2.94459	2.94459	2.94459	2.94459	2.94459	2.94459	2.94459	2.94459	2.94459
CCDC68	5.89165	6.64628	6.52215	6.62306	5.20489	5.8318	2.94459	2.94459	2.94459	2.94459	2.94459	2.94459	2.94459	2.94459	2.94459	2.94459	2.94459	4.94933
TXNL1	7.52071	7.19247	7.07881	6.74934	6.31692	5.89678	8.18887	8.5017	8.47104	9.04279	8.14151	7.50523	8.02564	8.08045	8.53062	8.74879	8.68419	8.47433
ATP8B1	6.61962	6.75466	7.09994	5.44345	6.65239	6.95143	2.94459	2.94459	3.68704	2.94459	2.94459	2.94459	2.94459	2.94459	4.41126	2.94459	2.94459	2.94459
MALT1	5.76874	5.64543	5.50074	6.97984	2.94459	6.17928	4.60945	2.94459	4.53869	2.94459	5.74091	2.94459	5.80396	4.63515	4.68951	2.94459	4.46691	2.94459
RNF152	3.4951	4.17438	3.97471	4.16013	2.94459	2.94459	2.94459	2.94459	2.94459	2.94459	2.94459	2.94459	2.94459	2.94459	2.94459	2.94459	2.94459	2.94459
SERPINB4	6.74874	5.00229	4.99896	5.01603	2.94459	5.24232	2.94459	2.94459	2.94459	2.94459	2.94459	2.94459	2.94459	2.94459	2.94459	2.94459	2.94459	2.94459
SERPINB3	7.01639	7.48266	6.73332	5.91186	5.46365	6.03521	2.94459	2.94459	2.94459	2.94459	2.94459	2.94459	2.94459	2.94459	2.94459	2.94459	2.94459	2.94459
CD226	4.05319	3.67702	4.83993	2.94459	2.94459	2.94459	2.94459	2.94459	2.94459	2.94459	2.94459	2.94459	2.94459	2.94459	2.94459	2.94459	2.94459	2.94459
SOCS6	5.03469	5.40577	4.7862	6.35961	5.8915	2.94459	2.94459	4.38115	3.95145	2.94459	4.2588	2.94459	2.94459	3.74584	3.61175	4.68957	4.46691	5.40919
PTPRM	6.36634	6.57628	7.19601	7.382	7.37261	5.82964	4.00493	5.08651	5.83088	2.94459	4.93494	2.94459	6.08557	5.57645	5.29949	6.32415	5.67089	4.94933
ATP9B	4.3748	4.86853	4.9912	6.19418	4.61182	4.65566	2.94459	2.94459	4.17482	2.94459	2.94459	2.94459	2.94459	2.94459	3.61175	2.94459	2.94459	4.27031
ADNP2	4.36484	5.59157	5.71882	2.94459	2.94459	5.95311	2.94459	2.94459	2.94459	2.94459	2.94459	2.94459	2.94459	4.63515	2.94459	4.68957	2.94459	2.94459
NDUFV2	7.84597	7.56517	7.13655	7.04545	7.15267	5.18463	8.26922	8.74202	9.24965	9.3605	9.17981	8.58741	9.22347	8.78853	8.42057	8.70773	9.0007	8.52063
VAPA	7.80684	8.31445	7.72172	7.80451	7.42917	7.53809	9.41901	8.5017	9.33315	8.63475	9.12171	2.94459	9.0703	9.13506	9.53325	9.61887	7.49735	9.0801
CNN2	6.50858	5.52524	5.8718	5.82001	2.94459	4.54811	4.00493	5.55818	4.53869	2.94459	5.39349	2.94459	4.9902	3.74584	4.06619	4.99278	5.19101	4.27031
ICAM4	4.65149	5.74084	6.17909	6.02579	6.53664	2.94459	2.94459	2.94459	2.94459	2.94459	2.94459	2.94459	2.94459	2.94459	2.94459	2.94459	2.94459	2.94459
ILF3	7.30507	6.67865	7.23605	7.0883	6.03576	6.44022	5.03417	5.55818	5.83088	2.94459	5.74091	2.94459	6.32108	6.1413	5.29949	6.5266	6.31791	6.47392
POLR2E	7.30561	7.01858	6.82001	6.78036	6.17786	5.25038	7.86613	8.55307	8.47104	8.0637	8.99799	6.5651	8.5737	7.88496	8.21618	7.9952	6.55755	8.77097
GPX4	8.4797	8.35243	7.68716	7.50152	7.98731	7.27304	10.7205	10.6652	10.614	9.45255	10.7897	10.2929	10.3267	10.8023	10.5779	10.8709	10.7748	10.4144
DOCK6	6.02001	5.95241	5.17735	6.13523	4.61061	6.24594	6.75452	7.11991	7.43879	5.67265	7.28989	7.71886	7.2499	7.69901	6.86208	6.78529	7.6081	6.80845
EPOR	2.94459	4.44166	4.30687	2.94459	2.94459	2.94459	6.04858	6.43522	5.45837	2.94459	6.02069	6.03763	4.30312	5.88635	5.84519	4.3052	6.31791	5.75736
ZNF653	4.2408	4.07493	2.94459	4.17761	2.94459	2.94459	2.94459	2.94459	2.94459	2.94459	2.94459	2.94459	2.94459	2.94459	2.94459	2.94459	2.94459	2.94459
ZNF440	4.72053	4.42822	5.04801	5.07183	5.03076	2.94459	2.94459	2.94459	2.94459	2.94459	2.94459	2.94459	2.94459	2.94459	2.94459	2.94459	2.94459	2.94459
ZNF844	4.67348	4.70583	4.88763	4.79066	2.94459	2.94459	2.94459	2.94459	2.94459	2.94459	2.94459	2.94459	2.94459	2.94459	2.94459	4.3052	2.94459	2.94459
ZNF788	4.31682	3.65845	4.58408	2.94459	2.94459	2.94459	2.94459	2.94459	2.94459	2.94459	2.94459	2.94459	2.94459	2.94459	2.94459	2.94459	2.94459	2.94459
ZNF791	6.33267	6.92038	6.50748	7.54776	7.35543	6.97948	4.00493	2.94459	3.68704	2.94459	6.25493	5.19751	5.45371	4.93389	4.92268	4.3052	5.67089	5.40919
MAN2B1	3.59455	3.69954	2.94459	3.64729	2.94459	2.94459	5.03417	6.19763	5.83088	2.94459	4.93494	2.94459	2.94459	5.18125	5.84519	4.3052	2.94459	5.40919
WDR83OS	7.71263	8.22317	7.58648	7.50578	7.03487	7.23565	8.99171	9.05875	9.6211	8.63475	8.7133	8.06967	8.78537	9.17842	8.96886	9.49161	9.0007	8.27268
TNPO2	4.55742	5.67739	5.7064	5.90706	2.94459	5.15944	4.60945	4.38115	2.94459	2.94459	4.2588	5.19751	4.30312	4.63515	3.61175	2.94459	2.94459	2.94459
ASNA1	6.97108	6.42859	6.19782	5.70282	5.56649	6.03721	8.22961	7.11991	8.25561	5.67265	7.66012	6.95051	7.55716	7.98601	7.95183	7.3091	8.06168	7.75804
HOOK2	6.48249	6.49388	6.66271	6.23921	2.94459	6.0553	5.36188	2.94459	4.69115	2.94459	2.94459	2.94459	2.94459	6.63184	5.12335	3.77968	2.94459	4.27031
JUNB	8.50365	9.33514	8.84651	8.91275	8.6363	8.49312	11.0282	10.3965	10.8058	10.6136	11.276	6.95051	11.1648	11.482	11.117	11.2948	5.19101	11.7437
PRDX2	8.24292	7.88196	7.10995	7.30296	7.31743	7.05486	8.84213	8.82795	8.8569	7.49934	8.99799	8.88154	8.47949	8.56721	8.86064	8.57703	8.68419	8.91659
FARSA	5.22976	5.7444	5.43559	5.50203	2.94459	4.65566	5.85388	6.63916	7.23059	2.94459	6.63314	5.19751	6.08557	5.57645	7.02136	7.25312	6.55755	6.80845
RAD23A	7.40026	7.68836	6.90048	7.30568	6.79371	6.35903	8.48646	7.85219	8.8077	8.28015	7.81479	8.58741	7.73078	8.67203	8.83227	8.18667	7.98166	8.80878
NFIX	5.46529	5.17298	6.11183	6.24368	4.60696	6.09123	2.94459	2.94459	2.94459	2.94459	2.94459	2.94459	2.94459	2.94459	2.94459	3.77968	2.94459	5.75736
NDUFS7	7.70372	7.30324	6.81803	6.38225	6.03128	6.85187	8.64543	8.60268	8.39536	5.67265	8.50184	8.21753	8.09081	8.33152	8.32199	9.05739	8.63272	8.69226
C19orf53	8.13541	8.09162	7.46135	7.35933	7.57059	7.39816	9.14863	8.69705	9.39552	9.04279	9.17981	8.35164	8.96993	8.82536	8.88847	8.88394	9.29365	9.43465
SAMD1	5.48423	5.04392	5.29518	5.0554	2.94459	2.94459	2.94459	2.94459	2.94459	2.94459	2.94459	2.94459	2.94459	2.94459	2.94459	2.94459	2.94459	2.94459
PRKACA	6.30507	5.06451	5.04585	5.59746	5.35013	6.54365	4.00493	5.08651	3.95145	2.94459	4.93494	6.5651	2.94459	5.39234	4.41126	2.94459	2.94459	2.94459
RPS15	9.18242	9.53638	9.19173	8.88395	8.70951	8.54118	11.4156	11.5898	11.7537	10.9966	11.6648	11.6295	11.3425	11.7992	11.4883	11.7311	11.8859	11.6686
NDUFB7	7.72664	8.02276	7.1079	7.2203	6.66044	7.19086	8.22961	8.14786	9.26796	8.28015	9.17981	8.47433	8.5737	8.8789	8.51285	9.37842	9.19064	8.98423
BRD4	7.04756	7.43554	7.14151	7.22638	6.57617	6.19193	4.60945	6.19763	5.69319	2.94459	6.02069	7.9049	4.9902	6.25366	5.84519	5.64231	5.19101	4.27031
KLF2	6.22543	8.04956	8.03493	8.44403	7.01666	8.21879	6.04858	5.55818	4.53869	2.94459	6.02069	2.94459	5.80396	7.77629	5.29949	5.64231	2.94459	4.94933
SIN3B	4.44564	4.92689	4.78296	4.25548	2.94459	5.28524	6.22009	6.81781	6.37203	7.49934	7.18032	2.94459	7.00138	7.12091	7.29523	6.32415	4.46691	8.16019
F2RL3	5.10833	2.94459	4.84357	2.94459	5.03745	2.94459	8.51969	9.02276	8.52277	8.78396	8.01955	7.25437	7.95738	9.40214	9.40427	9.08971	7.3774	8.91659
MRPL34	7.05	6.2061	6.0471	6.20194	6.15385	6.84197	7.96594	8.00758	8.1144	7.10462	7.95447	7.50523	7.81033	7.84964	7.95183	8.15647	8.06168	7.67859
DDA1	5.08059	5.48666	5.73447	4.85455	2.94459	2.94459	5.85388	5.55818	7.10046	6.55946	6.02069	6.03763	6.70097	6.1413	5.95453	5.45651	6.9428	6.03763
PLVAP	8.48116	8.62916	8.15094	8.29547	7.98618	8.23655	11.6809	11.8736	12.1382	12.3812	10.9402	11.6162	12.2683	12.7227	12.6001	11.6221	11.6858	12.6145
MAP1S	5.11185	5.27193	5.43753	4.34991	5.03692	4.67043	7.37908	6.19763	6.65766	5.67265	7.39173	5.19751	7.13099	7.65876	7.11854	7.25312	6.9428	7.67859
FCHO1	4.94814	4.80966	2.94459	4.25838	5.2052	4.67334	2.94459	2.94459	3.68704	2.94459	2.94459	2.94459	2.94459	2.94459	2.94459	2.94459	2.94459	2.94459
RPL18A	9.29642	9.48687	9.11005	8.89956	8.65168	8.52725	11.8175	11.5334	11.8821	10.653	11.9204	12.3357	11.8505	12.0218	11.715	12.0266	11.9661	12.3161
CCDC124	6.53564	6.39737	6.09663	5.79849	6.55457	6.16638	7.44974	6.97676	7.7991	6.55946	7.18032	6.95051	7.55716	7.12091	7.29523	7.8518	7.6081	7.1985
IFI30	4.27937	4.57417	3.52486	2.94459	2.94459	4.6616	2.94459	2.94459	2.94459	2.94459	2.94459	2.94459	2.94459	2.94459	2.94459	2.94459	2.94459	2.94459
KIAA1683	3.54557	4.67875	5.54819	4.45457	2.94459	5.46705	2.94459	2.94459	2.94459	2.94459	2.94459	2.94459	2.94459	2.94459	2.94459	2.94459	2.94459	2.94459
JUND	7.17206	7.98288	7.71077	8.08642	7.5164	6.30345	6.37337	5.55818	6.5421	2.94459	6.25493	6.5651	5.45371	6.25366	6.24019	5.45651	5.19101	5.75736
LSM4	7.56119	7.20851	6.53624	6.73806	4.60513	6.64325	7.86613	7.11991	8.44982	5.67265	8.6324	7.25437	8.15317	7.73817	8.23797	8.12563	6.9428	8.16019
GDF15	4.46199	3.97689	4.97494	2.94459	2.94459	5.66173	8.22961	7.36958	5.76368	8.63475	6.02069	2.94459	5.80396	4.25796	8.12555	5.45651	2.94459	7.50523
UBA52	8.99172	9.25065	8.89847	8.66379	8.43638	8.37631	10.4109	9.70648	10.4366	9.3605	10.2937	10.1158	10.4926	10.8252	10.171	10.8615	10.3658	9.95648
COPE	7.84064	7.76832	7.36525	7.60129	7.76471	7.36615	9.30927	8.94796	9.24965	8.63475	8.82674	8.47433	8.78537	8.61006	8.92922	9.18255	9.29365	8.98423
HOMER3	5.17815	4.9243	5.31424	2.94459	5.35057	4.66896	6.22009	7.36958	7.89643	6.55946	7.81479	5.19751	7.2499	7.17898	7.78421	8.30152	6.55755	8.27268
SCAMP4	5.83108	5.75937	6.25202	5.08946	2.94459	5.27259	4.00493	2.94459	4.17482	2.94459	4.93494	2.94459	4.30312	4.25796	4.41126	4.68957	2.94459	4.94933
SUGP2	6.16372	5.88819	6.35552	6.17865	5.19935	2.94459	4.60945	2.94459	4.53869	2.94459	4.2588	2.94459	4.30312	4.25796	2.94459	3.77968	4.46691	2.94459
NDUFA13	6.8532	7.59487	6.98951	7.64044	5.3973	7.2273	9.64662	9.25766	9.65858	9.04279	9.55389	8.79	9.41379	9.51916	9.65974	9.8814	9.4505	9.28175
ZNF90	5.56471	6.31392	5.72639	5.71473	5.88645	6.85137	7.37908	7.11991	6.69422	6.55946	6.93252	7.9049	6.85898	8.40636	7.33622	6.93512	5.67089	7.83334
MKNK2	5.71272	6.82746	5.53398	6.94724	6.62152	6.17832	4.00493	2.94459	3.36306	2.94459	2.94459	5.19751	2.94459	3.74584	3.61175	2.94459	2.94459	2.94459
ZNF714	4.46629	4.48806	4.26411	5.52539	5.34925	2.94459	2.94459	2.94459	3.36306	2.94459	2.94459	2.94459	2.94459	2.94459	4.06619	2.94459	2.94459	2.94459
ZNF431	5.68356	5.14079	6.05095	5.9012	5.20366	5.46886	4.00493	2.94459	4.17482	2.94459	2.94459	2.94459	6.08557	3.74584	2.94459	2.94459	2.94459	4.27031
ZNF493	4.43372	5.61267	4.92373	4.58879	2.94459	4.65267	2.94459	2.94459	2.94459	2.94459	2.94459	2.94459	2.94459	2.94459	3.61175	4.3052	2.94459	4.27031
ZNF43	4.69476	5.02119	4.88572	5.93551	4.92191	5.68008	2.94459	2.94459	3.68704	2.94459	2.94459	2.94459	2.94459	4.25796	2.94459	4.99278	2.94459	2.94459
OAZ1	8.60809	8.54167	8.16109	8.15152	7.93949	7.58814	10.7061	10.82	10.885	9.69797	10.8356	9.99798	10.1696	10.2112	10.439	10.3502	10.4425	10.8182
LSM7	7.40081	7.47193	6.98536	6.77759	7.14962	6.04213	8.22961	7.11991	8.73061	7.10462	7.95447	7.71886	8.32554	7.34037	7.97796	8.57703	8.06168	7.67859
ZNF91	5.29854	5.54695	6.51241	6.37975	4.61	6.65783	5.03417	2.94459	4.53869	2.94459	5.39349	2.94459	2.94459	3.74584	4.06619	5.80689	5.19101	4.27031
TIMM13	7.92783	7.05439	6.82867	7.03473	5.34392	6.15692	8.45245	8.60268	8.75677	9.04279	9.15105	7.71886	8.27034	8.9966	8.86064	8.78871	8.91713	9.25461
GNG7	5.46174	5.50891	4.81341	4.83993	4.61303	5.47203	6.75452	6.19763	6.62016	7.80894	6.02069	5.19751	7.46183	6.63184	6.32408	6.61809	7.80694	7.50523
URI1	5.44494	5.59559	6.73111	6.833	6.52353	5.26938	4.00493	2.94459	4.95486	2.94459	4.2588	2.94459	4.30312	5.57645	5.12335	2.94459	2.94459	2.94459
AES	7.25821	7.27085	7.16586	6.89755	6.48383	7.05024	8.14696	8.21319	8.35027	7.49934	7.06173	6.95051	8.42998	8.58879	8.36224	7.3091	7.10266	8.03818
GNA15	5.16709	4.59438	4.53838	2.94459	2.94459	2.94459	2.94459	2.94459	2.94459	2.94459	2.94459	2.94459	2.94459	2.94459	2.94459	2.94459	2.94459	2.94459
PDCD5	7.28277	7.17861	7.42113	6.75403	6.38729	6.29912	7.70215	8.14786	8.19313	7.10462	8.59018	7.50523	7.95738	8.56721	8.12555	8.40789	8.46629	7.83334
CEP89	5.74582	5.70789	4.78495	5.06968	5.73607	4.64058	4.00493	4.38115	3.68704	2.94459	4.93494	2.94459	2.94459	3.74584	3.61175	2.94459	2.94459	2.94459
PEPD	6.67599	5.97368	5.71664	6.21763	5.19452	6.30127	6.75452	7.36958	7.78222	5.67265	8.01955	7.9049	8.21294	8.01818	7.87045	7.96067	7.3774	7.67859
KIAA0355	7.07142	7.24561	7.69668	7.56349	7.71352	7.42627	5.62875	6.19763	5.45837	2.94459	4.2588	6.5651	6.08557	6.3579	5.29949	5.9546	5.19101	4.27031
SCN1B	5.58192	5.04783	5.49919	6.24052	5.55932	6.48183	4.00493	4.38115	3.36306	2.94459	2.94459	5.19751	2.94459	2.94459	4.06619	2.94459	2.94459	4.27031
FXYD3	7.61369	7.11296	6.98638	6.23877	6.56899	5.71023	6.51191	2.94459	3.95145	2.94459	4.2588	2.94459	4.30312	4.25796	2.94459	3.77968	2.94459	2.94459
DMKN	5.62392	4.72639	4.66665	4.24236	2.94459	2.94459	4.00493	2.94459	2.94459	2.94459	2.94459	2.94459	2.94459	2.94459	2.94459	2.94459	2.94459	4.94933
TMEM147	7.8316	7.34386	7.24637	7.47381	4.60144	6.04046	8.78862	9.12814	9.02416	8.0637	8.67342	6.95051	8.61859	9.05979	8.61631	8.53069	7.71094	8.16019
COX6B1	8.06165	8.38985	8.23064	7.67386	7.62327	7.81822	9.48778	8.98584	9.44997	7.80894	8.82674	7.9049	9.28045	9.36509	9.28373	9.53919	9.29365	9.52827
NFKBID	4.66688	7.04424	6.36008	7.11037	5.56274	5.15062	2.94459	2.94459	2.94459	2.94459	2.94459	2.94459	2.94459	2.94459	2.94459	2.94459	2.94459	2.94459
HCST	4.80126	3.82356	4.46529	4.59744	2.94459	2.94459	2.94459	2.94459	2.94459	2.94459	2.94459	2.94459	2.94459	2.94459	2.94459	3.77968	2.94459	2.94459
TBCB	7.47621	7.69943	7.42283	6.86767	6.62375	6.83506	8.30778	8.44843	8.83251	7.10462	8.30706	7.50523	7.88573	8.22529	7.84227	8.02893	8.20952	8.21753
CAPNS1	7.60938	7.39809	7.40825	7.3137	7.60222	7.56562	7.22644	6.97676	6.72987	5.67265	4.93494	6.03763	5.45371	7.23481	6.05616	6.78529	4.46691	6.2722
ZNF529	4.73222	4.58215	4.94637	5.19528	5.84706	2.94459	2.94459	2.94459	3.36306	2.94459	2.94459	2.94459	2.94459	3.74584	2.94459	2.94459	2.94459	2.94459
TJP3	4.56879	4.06052	4.04206	3.97519	2.94459	4.61736	2.94459	2.94459	2.94459	2.94459	2.94459	2.94459	2.94459	2.94459	2.94459	2.94459	2.94459	2.94459
MATK	3.45292	3.67702	2.94459	2.94459	2.94459	2.94459	5.36188	5.08651	6.76465	5.67265	2.94459	2.94459	2.94459	4.93389	6.24019	5.45651	2.94459	6.47392
ZNF570	4.92439	4.27156	4.32572	4.58821	4.92234	6.64881	2.94459	2.94459	2.94459	2.94459	2.94459	2.94459	2.94459	2.94459	3.61175	2.94459	2.94459	2.94459
C19orf33	5.74232	5.95987	4.62125	3.44011	2.94459	5.37204	2.94459	2.94459	2.94459	2.94459	4.2588	6.03763	2.94459	3.74584	2.94459	4.68957	2.94459	4.27031
PSMD8	7.83505	7.78844	7.17474	6.80476	5.94177	6.43746	9.03832	8.5017	9.34469	9.04279	8.93191	7.71886	8.32554	9.04425	9.2412	8.66546	9.04074	8.56549
EIF3K	8.6705	8.50339	8.35554	7.665	8.01769	7.8885	9.41901	9.45962	9.39552	8.63475	9.26279	8.96762	9.13353	9.43825	8.88847	9.42982	9.61866	8.98423
ECH1	7.38438	7.4509	6.76014	6.48702	6.91638	7.08761	8.84213	8.55307	8.82429	6.55946	8.40773	8.35164	8.66213	8.76975	8.25944	9.12133	9.53703	9.0169
RINL	5.49413	4.77243	4.28362	5.06627	6.1618	2.94459	2.94459	2.94459	3.36306	2.94459	2.94459	2.94459	4.9902	3.74584	2.94459	2.94459	2.94459	4.27031
SIRT2	5.68545	5.82264	6.03666	5.83758	6.16065	6.91573	6.75452	6.19763	7.81578	7.10462	7.39173	6.95051	6.85898	6.86198	7.25305	5.9546	8.34361	7.41005
MRPS12	6.79775	6.59189	6.71885	6.77877	2.94459	2.94459	7.30478	7.36958	7.32685	5.67265	7.66012	9.5169	6.85898	7.81343	7.11854	6.86215	7.89694	7.9049
DAPK3	6.23312	5.39594	5.28905	3.99693	5.84582	2.94459	7.58146	7.11991	8.1144	8.0637	7.06173	5.19751	8.21294	8.08045	8.19405	7.56041	6.03037	6.95051
GMFG	7.8858	8.16505	7.3639	7.31999	7.05364	7.28094	8.81562	8.94796	9.90458	9.15665	8.8977	8.79	9.85007	9.46184	9.41388	9.36528	10.3658	9.22695
SAMD4B	6.09928	6.38171	6.37222	6.25733	6.43464	4.6421	4.60945	5.08651	2.94459	2.94459	4.93494	6.03763	4.9902	4.93389	4.68951	4.3052	2.94459	5.75736
RPS16	9.17823	9.36926	9.03973	8.75586	8.65146	8.33082	10.8105	10.8095	11.0439	10.4446	10.9897	11.9481	10.5746	11.7304	10.8708	10.9256	10.9427	11.4881
FBL	7.89817	7.9021	7.74588	7.36002	7.64678	6.60785	7.30478	7.11991	6.01553	7.10462	4.2588	6.95051	6.85898	6.54618	7.20959	6.32415	6.03037	6.2722
FCGBP	5.87847	3.6398	4.77437	5.20428	2.94459	2.94459	2.94459	2.94459	2.94459	2.94459	2.94459	2.94459	2.94459	2.94459	2.94459	2.94459	2.94459	2.94459
ZBTB7A	6.55413	6.11985	6.92687	6.84175	6.581	4.61262	4.00493	5.08651	4.53869	2.94459	2.94459	2.94459	4.30312	5.57645	6.05616	5.45651	2.94459	4.94933
PSMC4	7.22884	6.83932	6.25559	6.75894	7.16286	6.3127	8.26922	8.39312	8.47104	7.49934	7.66012	7.71886	7.46183	7.81343	8.07802	7.73405	8.27812	6.95051
ZNF546	4.20595	4.09351	2.94459	4.1724	5.84706	6.46098	2.94459	2.94459	2.94459	2.94459	2.94459	2.94459	4.30312	2.94459	3.61175	2.94459	2.94459	2.94459
LTBP4	6.18923	5.69103	5.29451	5.49142	4.91971	2.94459	2.94459	2.94459	2.94459	2.94459	4.2588	2.94459	2.94459	2.94459	4.41126	4.68957	2.94459	4.27031
NUMBL	4.04236	5.32776	4.53977	4.83924	5.19252	2.94459	2.94459	2.94459	2.94459	2.94459	2.94459	2.94459	2.94459	2.94459	2.94459	2.94459	2.94459	2.94459
ADCK4	5.83612	5.80003	5.03622	2.94459	5.20336	4.64816	4.00493	2.94459	4.36819	2.94459	4.93494	2.94459	4.30312	4.25796	4.41126	3.77968	2.94459	2.94459
ITPKC	4.84867	5.9995	5.57299	6.81819	5.56127	5.46294	4.00493	2.94459	4.82902	2.94459	2.94459	2.94459	2.94459	4.63515	3.61175	2.94459	2.94459	2.94459
RAB4B	5.5623	6.08929	6.11222	6.01185	6.48679	5.27768	2.94459	2.94459	2.94459	2.94459	2.94459	2.94459	2.94459	3.74584	2.94459	2.94459	2.94459	2.94459
EGLN2	6.95742	6.6579	6.536	5.81437	2.94459	6.52559	2.94459	2.94459	2.94459	2.94459	2.94459	2.94459	2.94459	2.94459	2.94459	2.94459	2.94459	2.94459
CYP2B6	2.94459	4.65472	2.94459	4.66512	2.94459	2.94459	2.94459	2.94459	2.94459	2.94459	2.94459	2.94459	2.94459	2.94459	2.94459	2.94459	2.94459	2.94459
CYP2F1	4.854	5.48925	2.94459	5.04412	4.59588	4.59661	2.94459	2.94459	2.94459	2.94459	2.94459	2.94459	2.94459	2.94459	2.94459	2.94459	2.94459	2.94459
CYP2S1	4.27041	3.7007	2.94459	2.94459	4.6094	2.94459	2.94459	2.94459	2.94459	2.94459	2.94459	2.94459	2.94459	2.94459	2.94459	2.94459	2.94459	2.94459
CEACAM6	5.06367	5.37937	5.35389	4.64987	2.94459	2.94459	2.94459	2.94459	2.94459	2.94459	2.94459	2.94459	2.94459	2.94459	2.94459	2.94459	2.94459	2.94459
RPS19	9.24994	9.58755	9.19056	8.94144	8.7721	8.55716	11.71	11.5587	11.9327	10.9966	11.6339	11.9267	11.5246	12.0724	11.7665	12.2961	11.8694	12.1893
RABAC1	8.22983	8.32931	8.14916	7.60266	7.44494	7.51424	9.70556	9.3765	9.6211	8.78396	9.31557	9.67877	9.36192	9.5743	9.41388	9.12133	9.74522	9.52827
ERF	5.83682	7.00097	6.62101	6.95332	6.75723	6.66964	4.60945	2.94459	4.53869	2.94459	2.94459	2.94459	2.94459	5.57645	4.92268	3.77968	4.46691	5.40919
CIC	5.18729	5.49575	5.89413	6.22124	2.94459	6.55524	4.60945	2.94459	3.95145	2.94459	2.94459	2.94459	2.94459	5.18125	4.06619	2.94459	2.94459	2.94459
LIPE-AS1	4.97982	5.18641	5.5803	5.3422	2.94459	2.94459	2.94459	2.94459	2.94459	2.94459	4.2588	2.94459	2.94459	2.94459	2.94459	2.94459	2.94459	2.94459
CXCL17	7.19997	6.67685	6.45854	6.20393	2.94459	3.64301	4.00493	2.94459	2.94459	2.94459	2.94459	2.94459	2.94459	2.94459	2.94459	4.99278	2.94459	2.94459
CHAF1A	5.54251	4.01063	5.53089	4.20481	2.94459	2.94459	2.94459	2.94459	2.94459	2.94459	2.94459	2.94459	4.30312	2.94459	4.06619	2.94459	2.94459	2.94459
XRCC1	5.75094	5.12506	4.96276	5.85595	5.20305	5.81433	4.60945	2.94459	3.68704	2.94459	2.94459	2.94459	2.94459	4.63515	4.92268	2.94459	2.94459	4.27031
PLAUR	5.93527	6.33352	6.41829	5.92229	4.58268	6.65077	8.18887	6.19763	7.71266	5.67265	7.57608	6.5651	8.21294	6.3579	7.89809	7.25312	8.52392	8.4265
KCNN4	3.75866	5.05475	2.94459	4.9592	2.94459	2.94459	2.94459	2.94459	2.94459	2.94459	2.94459	2.94459	2.94459	2.94459	2.94459	2.94459	2.94459	2.94459
LYPD5	4.30678	5.40169	4.28146	4.70483	5.19452	2.94459	4.00493	2.94459	2.94459	2.94459	2.94459	2.94459	2.94459	3.74584	4.41126	2.94459	2.94459	2.94459
ZNF224	5.87684	5.38279	6.47337	6.0076	5.89233	2.94459	2.94459	2.94459	2.94459	2.94459	2.94459	2.94459	2.94459	2.94459	2.94459	2.94459	2.94459	2.94459
BCL3	6.19088	7.14834	6.39741	5.99824	6.94015	6.82013	2.94459	5.91305	4.95486	2.94459	4.2588	5.19751	2.94459	6.1413	5.12335	4.99278	4.46691	5.75736
BCAM	8.4716	8.49081	8.27754	8.33352	7.84669	8.10667	5.85388	5.08651	6.92703	7.10462	6.79058	5.19751	7.73078	7.69901	7.37608	5.80689	4.46691	6.47392
LRG1	6.2953	7.48727	5.35967	6.37757	5.40647	5.98348	2.94459	2.94459	2.94459	2.94459	2.94459	2.94459	2.94459	2.94459	2.94459	2.94459	2.94459	2.94459
ERCC1	6.46859	5.89519	5.35761	6.50111	5.18952	6.41016	6.22009	7.11991	7.76514	5.67265	7.48685	7.25437	6.85898	7.5308	7.11854	7.46508	5.67089	7.41005
FOSB	7.75367	8.109	8.09885	8.00788	7.84277	7.12804	4.60945	4.38115	4.17482	2.94459	5.39349	6.03763	6.32108	5.7397	5.29949	2.94459	2.94459	2.94459
GPR4	5.88508	5.29719	3.53584	4.42372	5.55932	2.94459	7.64306	6.81781	7.39505	8.0637	6.93252	6.95051	4.9902	7.61736	7.20959	7.36299	6.9428	8.16019
EML2	5.4615	5.78079	5.22319	5.69691	5.55395	5.811	4.60945	2.94459	4.69115	2.94459	4.2588	2.94459	4.30312	4.63515	4.68951	2.94459	2.94459	5.40919
SNRPD2	7.95777	8.40576	7.8411	7.5352	7.24899	7.44263	9.06106	9.3477	9.48691	9.53908	8.99799	8.21753	8.96993	8.9966	8.84652	9.13688	9.50876	8.91659
NOVA2	5.94528	5.64388	6.35121	6.84876	6.43829	6.66874	2.94459	5.08651	3.68704	2.94459	4.2588	2.94459	2.94459	5.7397	4.41126	5.2432	4.46691	4.27031
HIF3A	3.82272	5.28696	4.90191	6.35245	2.94459	2.94459	2.94459	4.38115	2.94459	2.94459	2.94459	2.94459	2.94459	2.94459	2.94459	2.94459	2.94459	2.94459
AP2S1	8.39065	7.26076	7.57805	7.49877	6.68167	6.13439	9.21099	8.14786	9.99892	9.26217	9.09176	10.1158	9.60439	9.5743	9.65974	9.39144	9.0007	8.69226
ARHGAP35	5.82593	5.89552	5.92965	4.35167	2.94459	5.82094	2.94459	4.38115	3.95145	2.94459	2.94459	2.94459	6.08557	3.74584	4.92268	3.77968	5.19101	2.94459
ZC3H4	5.00127	5.50781	5.01827	2.94459	5.55455	5.15674	4.00493	2.94459	2.94459	2.94459	2.94459	2.94459	2.94459	3.74584	3.61175	3.77968	2.94459	2.94459
NAPA	5.65525	5.94805	5.8528	4.47396	2.94459	6.71182	7.44974	7.47988	8.33877	7.49934	6.79058	5.19751	7.64658	7.73817	7.20959	6.93512	6.31791	7.07983
SEPW1	8.57356	8.87276	8.55782	8.46482	8.06269	7.59023	5.03417	2.94459	6.41647	7.49934	6.79058	7.9049	7.13099	8.22529	6.91715	5.80689	6.9428	7.30815
CCDC114	4.17357	3.71353	4.01877	2.94459	2.94459	5.44708	2.94459	2.94459	2.94459	2.94459	2.94459	2.94459	2.94459	2.94459	2.94459	2.94459	2.94459	2.94459
EMP3	6.46698	6.4751	5.49989	5.97289	5.87952	6.45063	8.45245	7.36958	7.7991	2.94459	7.95447	6.95051	7.2499	7.61736	7.11854	8.21625	7.3774	7.9049
KCNJ14	3.29779	4.52344	2.94459	4.76805	4.92366	2.94459	2.94459	2.94459	2.94459	2.94459	2.94459	2.94459	2.94459	2.94459	2.94459	2.94459	2.94459	2.94459
SULT2B1	3.64418	3.57204	5.56735	2.94459	2.94459	2.94459	2.94459	2.94459	2.94459	2.94459	2.94459	2.94459	2.94459	2.94459	2.94459	2.94459	2.94459	2.94459
RPL18	9.21966	9.41975	9.08691	8.83543	8.6174	8.38624	10.5936	10.4785	10.8429	10.7649	10.6732	10.6461	10.7862	11.0205	10.4716	10.6982	10.8215	10.6198
DBP	5.52775	5.43358	5.40984	6.02268	2.94459	6.52145	4.00493	2.94459	3.36306	2.94459	4.2588	2.94459	2.94459	3.74584	2.94459	2.94459	2.94459	2.94459
BAX	7.18168	7.61071	6.58061	6.68374	6.02156	5.9256	8.55217	8.3356	8.97301	9.45255	8.86266	6.95051	8.82422	9.01266	9.2412	8.8466	7.10266	9.22695
FTL	8.94676	9.37241	8.85304	8.72909	8.39972	8.33315	13.8326	13.6882	14.3522	12.5153	13.5633	15.163	13.0364	13.8181	13.8279	13.5845	13.4261	13.9149
SLC6A16	3.57676	4.57402	2.94459	5.36172	4.92234	2.94459	4.00493	2.94459	2.94459	2.94459	2.94459	2.94459	2.94459	2.94459	2.94459	2.94459	2.94459	2.94459
CD37	5.4912	5.67733	2.94459	4.19934	2.94459	2.94459	2.94459	2.94459	2.94459	2.94459	2.94459	2.94459	2.94459	2.94459	2.94459	2.94459	2.94459	2.94459
RPL13A	9.38096	9.59798	9.294	9.01685	8.79163	8.61336	11.8891	11.685	11.846	11.4406	11.8416	12.7542	11.7278	12.328	11.7998	11.7616	12.0071	12.1964
RPS11	9.17575	9.2829	9.09055	8.80994	8.55763	8.25362	10.2219	9.63675	10.4149	9.53908	10.1412	10.886	10.1994	10.3377	9.95115	10.3766	10.0694	9.69904
RCN3	4.3394	4.47158	2.94459	4.24184	2.94459	2.94459	6.37337	6.81781	4.95486	2.94459	6.93252	5.19751	6.32108	5.88635	6.54995	5.64231	5.67089	7.83334
IRF3	6.77245	6.60751	6.9282	6.39462	6.05372	6.70044	5.03417	2.94459	4.69115	2.94459	4.93494	2.94459	6.32108	5.57645	5.45645	3.77968	2.94459	4.94933
ADM5	6.93273	8.0359	7.20995	7.57268	6.95933	6.44721	2.94459	2.94459	2.94459	2.94459	2.94459	2.94459	4.9902	2.94459	2.94459	2.94459	2.94459	2.94459
IL4I1	3.94256	3.7479	2.94459	2.94459	2.94459	2.94459	6.86206	4.38115	5.69319	2.94459	2.94459	2.94459	4.30312	5.18125	5.29949	6.78529	4.46691	4.27031
MYH14	5.11422	4.29448	5.41553	5.1831	2.94459	2.94459	2.94459	2.94459	2.94459	2.94459	4.2588	2.94459	2.94459	2.94459	3.61175	2.94459	2.94459	2.94459
KLK11	6.55872	4.98543	6.39042	5.4408	2.94459	4.50911	2.94459	2.94459	2.94459	2.94459	2.94459	2.94459	2.94459	2.94459	2.94459	2.94459	2.94459	2.94459
NKG7	5.71969	4.91934	4.32143	2.94459	2.94459	2.94459	2.94459	2.94459	2.94459	2.94459	2.94459	2.94459	2.94459	2.94459	2.94459	2.94459	2.94459	2.94459
ZNF615	4.40498	3.49466	2.94459	4.28173	5.55932	2.94459	2.94459	2.94459	2.94459	2.94459	2.94459	2.94459	2.94459	2.94459	2.94459	2.94459	2.94459	2.94459
ZNF432	3.95181	4.89122	4.77605	5.64896	2.94459	2.94459	2.94459	2.94459	2.94459	2.94459	2.94459	2.94459	2.94459	3.74584	2.94459	2.94459	2.94459	2.94459
ZNF836	4.18107	5.17845	4.67842	4.995	2.94459	4.67189	2.94459	2.94459	2.94459	2.94459	2.94459	2.94459	2.94459	4.25796	2.94459	3.77968	2.94459	2.94459
ZNF83	6.1457	6.56238	5.70226	5.27372	5.19385	5.67355	2.94459	4.38115	4.36819	2.94459	2.94459	5.19751	2.94459	4.93389	4.41126	2.94459	2.94459	2.94459
ZNF600	4.64989	5.0796	5.45872	2.94459	2.94459	2.94459	2.94459	2.94459	2.94459	2.94459	2.94459	2.94459	2.94459	2.94459	2.94459	5.2432	2.94459	2.94459
ZNF347	4.53722	5.24251	4.79259	5.79738	2.94459	2.94459	2.94459	4.38115	3.36306	2.94459	2.94459	2.94459	4.30312	4.25796	3.61175	2.94459	2.94459	2.94459
ZNF331	5.74108	4.75796	5.00873	5.70722	2.94459	2.94459	4.00493	2.94459	3.68704	2.94459	2.94459	2.94459	2.94459	3.74584	4.06619	2.94459	2.94459	2.94459
TFPT	6.53976	5.53449	6.05532	6.06221	5.55574	6.17009	7.37908	7.76773	8.05941	5.67265	7.28989	7.9049	8.27034	6.78927	6.91715	6.93512	7.10266	6.47392
TMC4	4.71875	5.01371	5.29533	3.55202	2.94459	5.44518	2.94459	2.94459	2.94459	2.94459	2.94459	2.94459	2.94459	2.94459	3.61175	2.94459	2.94459	2.94459
RPS9	9.27235	9.51093	9.18446	8.86499	8.71892	8.51806	10.8371	10.7775	11.0858	10.3991	10.8713	12.0304	11.1572	11.6063	11.169	11.1944	11.2465	11.5112
LENG8	5.67221	6.34211	4.47621	6.27904	5.88691	5.76255	2.94459	2.94459	2.94459	2.94459	2.94459	2.94459	2.94459	2.94459	2.94459	3.77968	2.94459	2.94459
SAFB2	6.5667	6.71883	6.94218	7.017	6.52744	6.80639	5.62875	4.38115	4.82902	6.55946	6.4564	2.94459	6.32108	5.57645	5.29949	5.2432	5.19101	5.40919
TMEM190	6.52936	4.65732	5.58803	4.21947	5.1797	2.94459	2.94459	2.94459	2.94459	2.94459	2.94459	2.94459	2.94459	2.94459	2.94459	2.94459	2.94459	2.94459
RPL28	9.24192	9.44963	9.15385	8.87588	8.6658	8.39967	10.4197	10.8916	11.326	10.6913	11.1797	12.2779	10.9879	11.6325	11.2597	11.424	11.6539	10.9339
RPL36	8.96335	9.43087	9.0923	8.82447	8.71146	8.48007	10.4372	10.101	10.6974	10.3034	11.129	11.1108	10.5972	11.1239	10.7809	10.9076	10.1811	10.5656
ZNF583	4.38638	5.48144	2.94459	5.76308	4.92234	2.94459	2.94459	2.94459	4.17482	2.94459	2.94459	2.94459	2.94459	2.94459	2.94459	2.94459	2.94459	2.94459
ZNF471	4.63406	4.64613	4.99697	4.54548	5.98463	5.28711	2.94459	2.94459	2.94459	2.94459	2.94459	2.94459	2.94459	2.94459	4.06619	2.94459	2.94459	2.94459
BSG	8.0866	7.9976	7.21067	7.37876	6.30984	7.15476	9.1905	9.66037	9.12801	8.91917	9.34125	9.26824	9.19411	8.73146	9.04501	9.05739	8.34361	8.88154
CATSPERD	4.66686	2.94459	4.1085	3.57125	2.94459	2.94459	2.94459	2.94459	2.94459	2.94459	2.94459	2.94459	2.94459	2.94459	2.94459	2.94459	2.94459	2.94459
ZNF264	5.68468	4.92813	5.95642	5.22188	4.61061	2.94459	2.94459	2.94459	3.95145	2.94459	2.94459	2.94459	2.94459	3.74584	2.94459	2.94459	2.94459	4.94933
ZNF134	3.98965	5.52151	5.23907	5.07341	5.35035	5.46796	4.00493	4.38115	3.68704	2.94459	2.94459	2.94459	2.94459	2.94459	2.94459	2.94459	2.94459	4.27031
ZNF606	4.73429	3.35545	4.95613	5.20583	4.61243	5.28273	2.94459	2.94459	2.94459	2.94459	2.94459	2.94459	2.94459	2.94459	4.06619	2.94459	2.94459	4.27031
RPS5	9.18429	9.36619	9.06133	8.66229	8.48838	8.38703	11.0397	10.7336	10.9298	9.84109	10.6113	11.4467	10.4805	11.2545	10.5302	11.2879	11.0739	11.1258
NDUFA11	7.92083	8.04576	7.6193	7.44033	6.68239	6.90288	9.10551	8.94796	8.5727	8.0637	8.50184	9.04885	8.82422	9.12032	8.88847	8.82756	8.68419	8.47433
SLC27A5	5.56177	5.51352	4.46992	5.00695	5.31976	2.94459	4.60945	2.94459	4.36819	2.94459	2.94459	2.94459	2.94459	2.94459	3.61175	4.3052	2.94459	2.94459
CAPS	6.62679	6.45877	6.68254	5.5407	6.3593	6.41425	4.60945	2.94459	2.94459	2.94459	2.94459	2.94459	2.94459	2.94459	2.94459	2.94459	2.94459	2.94459
GTF2F1	6.41743	7.01685	6.67019	6.73978	7.00004	6.44275	5.85388	4.38115	5.54096	2.94459	4.93494	2.94459	4.30312	5.39234	5.59799	4.68957	2.94459	7.07983
C3	6.14199	5.65552	5.41172	5.00355	2.94459	2.94459	2.94459	2.94459	2.94459	2.94459	2.94459	2.94459	2.94459	2.94459	2.94459	2.94459	2.94459	2.94459
INSR	6.74406	6.89514	7.14396	6.31817	5.24689	2.94459	8.22961	7.85219	8.27986	2.94459	8.8977	8.35164	8.74545	9.30116	9.51552	9.02433	8.57935	8.03818
ARHGEF18	2.94459	2.94459	2.94459	2.94459	2.94459	2.94459	5.36188	2.94459	4.36819	2.94459	4.2588	2.94459	5.45371	5.18125	5.12335	4.68957	2.94459	4.27031
MISP	4.42158	4.05132	5.34159	2.94459	2.94459	2.94459	2.94459	2.94459	2.94459	2.94459	2.94459	2.94459	2.94459	2.94459	2.94459	2.94459	2.94459	2.94459
CD320	7.57183	7.71281	6.99737	6.8708	6.04145	7.12918	9.27076	9.4863	10.4039	9.97128	8.25396	7.9049	9.55905	10.7883	11.0166	8.32885	8.06168	11.2547
RPS28	9.07467	9.57727	9.25462	8.91993	8.78208	8.53279	11.4719	11.1132	11.6506	11.3949	11.8728	12.0001	11.4582	12.4959	11.9091	12.0998	11.9292	11.6634
HNRNPM	7.71221	7.60368	7.49184	7.8724	7.91657	7.94682	5.62875	5.55818	5.83088	5.67265	7.88632	2.94459	6.32108	6.25366	6.32408	2.94459	2.94459	4.94933
CFD	5.73991	5.19047	5.18209	4.64702	2.94459	4.40608	2.94459	2.94459	2.94459	2.94459	2.94459	2.94459	2.94459	2.94459	3.61175	2.94459	2.94459	2.94459
MUC16	4.04839	6.1301	5.41103	6.34308	5.52386	6.41343	2.94459	2.94459	2.94459	2.94459	2.94459	2.94459	2.94459	2.94459	2.94459	2.94459	2.94459	2.94459
ZNF699	3.86721	4.21219	2.94459	2.94459	4.61424	2.94459	2.94459	2.94459	2.94459	2.94459	2.94459	2.94459	2.94459	2.94459	2.94459	2.94459	2.94459	2.94459
ZNF426	5.41451	5.65833	5.46399	6.01213	6.39793	4.65566	2.94459	2.94459	3.95145	2.94459	2.94459	2.94459	2.94459	4.93389	5.12335	4.3052	2.94459	2.94459
ZNF121	4.79997	4.70953	4.84076	6.70482	5.88441	5.15944	4.60945	2.94459	2.94459	2.94459	2.94459	2.94459	2.94459	3.74584	2.94459	2.94459	2.94459	2.94459
WDR18	5.43152	5.75707	4.24087	4.79914	2.94459	6.5787	6.63831	6.63916	6.95742	7.10462	6.93252	2.94459	6.32108	6.63184	7.02136	7.8518	7.3774	7.07983
UBL5	7.77911	8.82606	8.20412	7.89023	7.48095	6.79447	9.27076	9.05875	9.3675	9.84109	8.75212	7.25437	9.19411	9.5743	9.21946	9.40435	9.2258	9.04885
PALMD	8.0012	7.51304	8.05079	7.16799	7.52441	7.61801	5.03417	2.94459	4.53869	2.94459	6.02069	2.94459	2.94459	4.93389	5.12335	4.3052	2.94459	2.94459
AGL	4.76773	5.70854	6.1566	5.52193	2.94459	2.94459	2.94459	2.94459	3.95145	2.94459	2.94459	2.94459	2.94459	2.94459	4.68951	3.77968	2.94459	2.94459
SLC35A3	5.76604	6.1594	6.10328	3.54028	6.54953	2.94459	2.94459	4.38115	3.95145	2.94459	4.2588	2.94459	2.94459	2.94459	4.06619	5.45651	2.94459	2.94459
RBP7	7.61303	7.40063	7.07779	7.28595	6.55783	6.2137	6.37337	2.94459	4.36819	2.94459	6.4564	6.03763	2.94459	5.39234	5.72688	4.68957	6.55755	5.40919
VCAM1	6.56748	7.44008	6.86788	6.59761	6.58236	6.35963	2.94459	2.94459	2.94459	2.94459	2.94459	2.94459	2.94459	2.94459	3.61175	2.94459	2.94459	2.94459
RNPC3	5.00315	6.24852	6.18567	6.5266	2.94459	4.62984	2.94459	2.94459	2.94459	2.94459	2.94459	2.94459	2.94459	4.63515	4.41126	2.94459	5.19101	2.94459
PRPF38B	7.58332	7.88432	7.60387	7.12943	7.38174	7.03156	6.75452	5.55818	6.01553	2.94459	7.06173	2.94459	7.00138	6.25366	6.32408	6.08858	5.19101	5.40919
TAF13	6.69447	5.25585	4.41299	4.91375	2.94459	2.94459	2.94459	2.94459	2.94459	2.94459	2.94459	2.94459	2.94459	2.94459	2.94459	5.2432	2.94459	2.94459
C1orf194	5.60154	5.06276	4.71865	4.99098	2.94459	3.74931	2.94459	2.94459	2.94459	2.94459	2.94459	2.94459	2.94459	2.94459	3.61175	2.94459	2.94459	2.94459
PSMA5	7.27881	6.80802	6.32132	6.26366	5.91722	5.57072	8.58393	7.93198	8.60186	8.63475	7.88632	6.03763	7.88573	8.40636	7.78421	7.77438	7.49735	8.27268
CSF1	5.55897	6.13413	6.67364	6.67393	5.32049	2.94459	2.94459	2.94459	2.94459	2.94459	2.94459	6.5651	2.94459	2.94459	4.06619	2.94459	2.94459	4.27031
TTLL10	4.57515	3.74718	4.5546	4.72141	2.94459	2.94459	2.94459	2.94459	2.94459	2.94459	2.94459	2.94459	2.94459	2.94459	2.94459	2.94459	2.94459	2.94459
LAMTOR5	8.05999	8.13415	7.57323	7.58719	7.10107	7.38055	9.21099	8.5017	9.79526	8.63475	9.02993	9.72893	9.22347	9.32707	9.3652	9.87214	9.2258	8.95081
DENND2D	5.06535	5.54353	3.63107	4.67497	2.94459	2.94459	2.94459	2.94459	2.94459	2.94459	2.94459	2.94459	2.94459	4.25796	2.94459	2.94459	2.94459	2.94459
PIFO	5.63271	4.21767	5.56565	6.15106	2.94459	3.98474	2.94459	2.94459	2.94459	2.94459	2.94459	2.94459	2.94459	2.94459	2.94459	2.94459	2.94459	2.94459
C1orf162	4.65721	4.50471	2.94459	2.94459	2.94459	2.94459	2.94459	2.94459	2.94459	2.94459	2.94459	2.94459	2.94459	2.94459	2.94459	2.94459	2.94459	2.94459
ADORA3	2.94459	2.94459	2.94459	2.94459	2.94459	2.94459	2.94459	5.08651	5.27748	6.55946	4.93494	2.94459	2.94459	5.39234	4.92268	4.68957	2.94459	4.27031
RAP1A	6.87805	7.46104	6.14012	7.35474	7.08853	7.69019	8.34533	8.27569	8.73061	6.55946	7.48685	7.50523	7.64658	7.98601	8.25944	7.8518	7.3774	8.03818
CTTNBP2NL	7.16364	7.01771	6.97424	7.36993	7.27726	7.29498	4.00493	4.38115	3.95145	2.94459	2.94459	2.94459	5.80396	4.25796	5.12335	5.80689	6.763	5.40919
WNT2B	4.95003	3.77831	3.63356	5.69916	2.94459	2.94459	2.94459	2.94459	2.94459	2.94459	2.94459	2.94459	2.94459	2.94459	2.94459	2.94459	2.94459	2.94459
RHOC	8.37481	8.27584	7.68721	8.0069	7.18141	7.86396	10.9203	10.3244	10.9916	10.1469	10.6113	10.153	10.54	10.1325	10.3164	10.6448	10.4867	10.0061
LRIG2	4.50523	4.90854	2.94459	4.32381	2.94459	2.94459	2.94459	2.94459	2.94459	2.94459	4.2588	2.94459	2.94459	2.94459	2.94459	2.94459	2.94459	2.94459
MAGI3	5.29033	5.22398	5.25386	5.06239	5.34925	2.94459	2.94459	2.94459	2.94459	2.94459	4.2588	2.94459	2.94459	2.94459	4.06619	2.94459	2.94459	2.94459
RSBN1	6.36887	6.67678	6.59102	6.58665	4.92015	5.9447	5.03417	2.94459	4.53869	2.94459	4.2588	2.94459	4.9902	5.88635	3.61175	4.3052	5.19101	2.94459
TNFRSF4	5.0917	4.36297	4.56753	4.25693	2.94459	2.94459	10.3005	10.8095	9.40106	8.78396	9.95418	8.35164	9.86877	10.4421	10.1191	9.61887	10.1989	9.0169
TRIM33	6.40823	6.11891	6.07406	6.28739	4.60513	6.95134	4.00493	2.94459	4.17482	2.94459	2.94459	5.19751	5.45371	4.63515	5.29949	2.94459	2.94459	4.94933
DENND2C	4.41166	5.40637	5.77729	5.61864	2.94459	2.94459	2.94459	2.94459	2.94459	2.94459	2.94459	2.94459	4.30312	3.74584	4.06619	2.94459	2.94459	2.94459
ATP1A1	7.84834	8.21759	8.00443	8.13908	7.62469	7.4679	6.75452	5.08651	6.45957	2.94459	6.63314	6.03763	4.9902	7.12091	7.41486	6.5266	6.763	6.65086
IGSF3	3.75473	4.22123	3.88476	3.60293	2.94459	2.94459	2.94459	2.94459	2.94459	2.94459	2.94459	2.94459	2.94459	2.94459	2.94459	2.94459	2.94459	2.94459
CD2	4.61104	3.98675	4.62123	2.94459	2.94459	2.94459	2.94459	2.94459	2.94459	2.94459	2.94459	2.94459	2.94459	2.94459	2.94459	2.94459	2.94459	2.94459
TTF2	4.15302	4.75672	5.47563	4.05303	2.94459	4.66456	2.94459	2.94459	2.94459	2.94459	2.94459	2.94459	4.30312	2.94459	2.94459	2.94459	2.94459	2.94459
MAN1A2	7.20628	6.59038	5.96324	6.70065	5.39135	6.29764	5.03417	4.38115	5.54096	2.94459	5.74091	2.94459	5.45371	5.39234	5.59799	3.77968	4.46691	4.27031
FAM46C	4.46754	4.83434	4.73494	4.6573	2.94459	2.94459	2.94459	2.94459	2.94459	2.94459	2.94459	2.94459	4.30312	2.94459	2.94459	2.94459	2.94459	2.94459
WDR3	5.30767	5.26043	4.30735	6.20863	5.19352	5.16146	4.00493	5.55818	4.36819	2.94459	2.94459	2.94459	2.94459	3.74584	4.41126	2.94459	2.94459	2.94459
SPAG17	4.23054	3.70027	4.03158	3.53789	2.94459	2.94459	2.94459	2.94459	2.94459	2.94459	2.94459	2.94459	2.94459	2.94459	2.94459	2.94459	2.94459	2.94459
TNFRSF1B	6.75386	5.39464	6.46512	6.34542	7.38051	5.95125	4.60945	2.94459	4.17482	2.94459	4.2588	2.94459	4.30312	3.74584	4.92268	2.94459	2.94459	2.94459
AURKAIP1	7.98185	7.88683	7.2236	7.13618	6.06968	7.60686	9.23119	9.05875	9.18048	7.80894	8.30706	8.35164	8.47949	8.80706	9.03259	9.04096	7.49735	8.32579
VWA1	8.15632	7.15818	7.95045	7.96177	6.73861	7.75317	7.5171	9.93667	10.4149	6.55946	7.57608	8.47433	8.74545	11.0284	10.8319	9.5156	2.94459	10.2863
PRDM2	5.68745	6.09874	6.35673	6.73641	2.94459	2.94459	4.00493	2.94459	3.36306	2.94459	4.93494	2.94459	2.94459	5.18125	4.41126	2.94459	2.94459	5.40919
NBPF9	2.94459	2.94459	4.12906	5.84447	2.94459	2.94459	2.94459	2.94459	2.94459	2.94459	2.94459	2.94459	2.94459	2.94459	2.94459	2.94459	2.94459	2.94459
ATAD3A	4.97455	3.70336	4.84982	4.49751	2.94459	2.94459	4.00493	2.94459	2.94459	2.94459	2.94459	2.94459	2.94459	2.94459	2.94459	2.94459	2.94459	2.94459
NOTCH2NL	2.94459	2.94459	2.94459	2.94459	2.94459	2.94459	5.03417	4.38115	4.82902	2.94459	2.94459	2.94459	4.30312	2.94459	4.92268	3.77968	5.67089	4.94933
TXNIP	8.46238	8.95424	8.70313	8.61415	8.57333	8.3404	4.60945	2.94459	2.94459	2.94459	4.2588	2.94459	5.80396	4.25796	4.68951	6.21117	2.94459	2.94459
RBM8A	8.13182	8.28196	7.96034	7.94342	7.85413	7.77856	9.03832	8.98584	9.4921	9.15665	9.28942	8.69226	9.64836	9.12032	9.05732	8.97327	9.1546	9.14065
ITGA10	6.59812	7.58393	6.48381	5.88958	7.14742	5.29022	2.94459	2.94459	3.95145	2.94459	2.94459	2.94459	4.30312	5.18125	4.92268	4.3052	2.94459	2.94459
RNF115	7.05761	7.15496	7.7576	7.35305	5.31812	6.77463	5.62875	6.81781	6.22988	2.94459	7.06173	2.94459	4.30312	5.7397	5.72688	5.9546	5.67089	4.94933
NBPF12	4.09944	3.35533	4.67377	4.84301	4.61363	6.12607	2.94459	2.94459	2.94459	2.94459	2.94459	2.94459	2.94459	2.94459	2.94459	2.94459	2.94459	2.94459
FMO5	4.76458	4.10318	2.94459	4.77117	2.94459	2.94459	2.94459	2.94459	2.94459	2.94459	2.94459	2.94459	2.94459	2.94459	3.61175	2.94459	2.94459	2.94459
KAZN	5.17718	6.00253	5.73081	5.59702	2.94459	4.65864	2.94459	2.94459	3.95145	2.94459	2.94459	2.94459	2.94459	4.63515	4.68951	3.77968	2.94459	2.94459
HIST2H2AC	3.7745	4.86851	5.12905	6.28171	5.2052	6.11044	2.94459	2.94459	3.95145	2.94459	2.94459	2.94459	2.94459	3.74584	2.94459	2.94459	2.94459	2.94459
SF3B4	5.29425	5.68046	5.69221	6.50244	2.94459	6.11285	7.5171	7.36958	7.10046	2.94459	6.63314	5.19751	7.2499	6.7127	6.54995	6.32415	6.763	7.67859
PLEKHO1	6.16073	5.46066	6.49773	4.77713	2.94459	4.65864	7.81352	7.58234	8.1803	2.94459	6.63314	6.5651	6.52349	8.16908	7.41486	7.36299	4.46691	8.60899
ANP32E	6.72658	6.31193	7.14697	7.01248	6.87924	5.90421	5.62875	2.94459	5.27748	2.94459	5.39349	2.94459	2.94459	4.63515	6.15111	4.99278	2.94459	2.94459
MRPS21	7.71993	7.81916	7.81694	7.61094	6.8261	7.14348	9.0152	8.60268	8.7481	8.0637	8.54668	8.06967	8.78537	8.84343	8.68138	8.7284	9.11764	7.41005
RPRD2	5.31672	5.90882	5.86098	6.03419	4.60757	2.94459	4.60945	2.94459	5.0706	2.94459	2.94459	2.94459	5.45371	4.25796	4.41126	2.94459	2.94459	4.27031
GABPB2	4.04585	4.77826	5.48174	5.10353	5.55275	2.94459	2.94459	2.94459	3.68704	2.94459	2.94459	2.94459	2.94459	2.94459	2.94459	2.94459	2.94459	2.94459
SCNM1	5.88198	5.7839	5.23684	5.44676	4.92191	5.94282	2.94459	2.94459	3.68704	2.94459	2.94459	2.94459	2.94459	2.94459	2.94459	4.3052	6.03037	4.27031
PSMD4	7.62315	7.36397	6.84764	6.75502	6.45942	7.15532	8.81562	8.78562	8.71291	8.0637	8.08182	7.25437	8.47949	8.3569	8.40139	8.09411	8.52392	6.95051
SELENBP1	5.85718	5.85534	5.52985	4.64325	2.94459	6.84862	2.94459	2.94459	4.82902	2.94459	2.94459	2.94459	4.30312	3.74584	4.06619	3.77968	6.31791	4.27031
POGZ	6.56066	7.46946	6.82073	6.59286	7.03955	2.94459	4.60945	2.94459	3.36306	2.94459	5.39349	5.19751	2.94459	6.1413	4.92268	2.94459	2.94459	4.94933
CGN	4.28924	3.57977	4.52278	4.78391	2.94459	2.94459	2.94459	2.94459	2.94459	2.94459	2.94459	2.94459	2.94459	2.94459	2.94459	2.94459	2.94459	2.94459
SNX27	5.73634	5.71981	5.82163	4.98923	4.61061	4.65566	4.60945	2.94459	4.17482	5.67265	4.93494	2.94459	4.30312	3.74584	3.61175	4.3052	2.94459	2.94459
S100A11	8.877	8.93506	8.47608	8.319	8.03053	7.96883	10.31	10.2329	11.1579	10.9342	11.0298	9.86972	10.4435	10.3939	10.5737	11.0334	10.251	10.2996
S100A9	7.89057	5.30404	4.08591	2.94459	2.94459	2.94459	2.94459	2.94459	2.94459	2.94459	2.94459	2.94459	2.94459	2.94459	2.94459	2.94459	2.94459	2.94459
S100A8	6.41207	4.89726	2.94459	2.94459	2.94459	6.22987	2.94459	2.94459	2.94459	2.94459	2.94459	2.94459	2.94459	2.94459	2.94459	2.94459	2.94459	2.94459
S100A4	7.08724	7.4815	6.76363	5.8413	5.15763	6.31155	2.94459	2.94459	6.32619	2.94459	4.93494	2.94459	2.94459	3.74584	2.94459	2.94459	2.94459	2.94459
S100A2	7.34508	6.25165	6.94164	4.32824	5.20339	3.35831	2.94459	2.94459	3.95145	2.94459	2.94459	2.94459	2.94459	2.94459	2.94459	2.94459	2.94459	2.94459
S100A16	8.58391	8.3224	8.31546	7.72233	7.53454	7.95367	9.89473	9.56348	9.92779	9.62071	9.46323	9.26824	9.69102	8.69211	9.12905	9.56241	10.1076	9.36022
S100A14	6.80458	5.53798	6.22492	5.30739	2.94459	2.94459	2.94459	2.94459	2.94459	2.94459	2.94459	2.94459	2.94459	2.94459	2.94459	2.94459	2.94459	2.94459
CHTOP	6.74733	5.81401	6.61256	6.01828	5.84333	2.94459	2.94459	2.94459	4.17482	5.67265	4.93494	6.5651	5.45371	6.1413	5.12335	3.77968	2.94459	4.27031
ILF2	7.57156	7.42027	7.17199	7.30001	5.87863	6.83387	8.76109	8.44843	8.70397	8.63475	8.25396	8.58741	8.3787	8.69211	8.78864	8.4333	9.0797	9.30838
INTS3	6.23713	5.14779	5.41036	6.1751	5.19119	5.80317	4.00493	4.38115	5.27748	5.67265	4.93494	2.94459	4.30312	2.94459	4.06619	2.94459	2.94459	2.94459
RAB13	8.79767	8.49811	8.41505	8.05603	8.17797	8.02961	9.0152	8.90906	9.37878	9.3605	8.6324	9.5169	9.41379	9.31418	9.26262	9.02433	10.0302	9.81504
RPS27	9.09355	9.62501	9.27998	8.97574	8.8454	8.63384	11.5504	11.4879	11.7385	11.7617	11.8772	12.1364	11.7123	12.3846	11.9427	12.2178	11.7716	12.062
C1orf43	7.2306	7.20634	6.98906	7.0575	5.19086	7.60068	8.05929	8.39312	8.56286	8.91917	8.50184	6.5651	8.61859	8.71192	8.58264	8.18667	7.89694	8.4265
IL6R	4.95182	5.46173	4.21547	6.19545	4.92015	2.94459	2.94459	2.94459	2.94459	2.94459	2.94459	2.94459	2.94459	4.25796	4.06619	2.94459	2.94459	6.03763
SHE	6.53524	6.23491	6.80699	6.54127	6.17853	6.21873	4.60945	2.94459	5.27748	2.94459	4.2588	2.94459	5.45371	4.93389	5.12335	4.3052	5.67089	2.94459
ADAR	6.96586	7.02251	7.37089	7.6796	6.96758	5.91285	5.62875	5.91305	6.50143	5.67265	6.93252	2.94459	5.45371	5.7397	4.06619	6.32415	2.94459	5.75736
ADAM15	7.88038	7.65095	6.77299	7.55354	6.79533	7.76497	6.75452	6.19763	6.37203	7.10462	5.74091	6.95051	6.32108	6.25366	6.91715	6.32415	5.67089	7.07983
EFNA1	6.59614	6.90715	6.65204	6.43098	2.94459	7.3367	8.67523	9.12814	9.30388	8.0637	9.208	8.96762	8.82422	9.92759	8.36224	8.97327	9.92712	9.0169
SLC50A1	5.66216	5.24465	4.9946	3.97011	6.10489	6.10632	6.63831	7.93198	7.17994	6.55946	6.79058	6.03763	6.70097	7.34037	6.32408	6.21117	6.55755	6.80845
KRTCAP2	7.07497	7.85131	7.19855	7.26011	6.86692	7.21654	8.94356	8.39312	8.84881	8.46832	9.09176	7.9049	8.96993	8.86127	8.71285	8.99049	9.56476	7.83334
MUC1	5.94426	5.59816	5.47392	5.19569	2.94459	5.66213	2.94459	2.94459	2.94459	2.94459	2.94459	2.94459	2.94459	2.94459	3.61175	2.94459	2.94459	4.27031
THBS3	4.17682	3.1977	4.95417	2.94459	2.94459	2.94459	2.94459	2.94459	2.94459	2.94459	2.94459	2.94459	2.94459	2.94459	2.94459	2.94459	2.94459	2.94459
MTX1	6.94369	6.41679	5.92264	6.22122	5.1875	2.94459	4.00493	5.55818	5.27748	2.94459	5.74091	5.19751	5.80396	4.93389	5.12335	2.94459	2.94459	4.27031
FDPS	7.97159	7.68433	7.15671	7.19154	6.64642	6.80331	9.27076	7.85219	8.55294	8.28015	9.208	9.12575	8.93486	8.33152	8.25944	9.07364	8.68419	6.80845
ASH1L	6.95569	7.53965	7.69949	7.42187	5.72918	6.66209	5.36188	5.08651	5.45837	2.94459	4.2588	6.5651	4.9902	6.1413	6.24019	4.3052	6.55755	2.94459
ASH1L-AS1	4.40274	4.04064	4.44268	2.94459	2.94459	2.94459	2.94459	2.94459	2.94459	2.94459	2.94459	2.94459	2.94459	2.94459	2.94459	2.94459	2.94459	2.94459
GON4L	7.21625	6.2719	7.39599	7.29402	5.34793	5.15335	5.85388	5.91305	2.94459	2.94459	4.93494	2.94459	4.9902	5.18125	4.68951	2.94459	6.55755	2.94459
FHAD1	4.69142	3.65185	4.08456	5.24986	2.94459	2.94459	4.00493	2.94459	2.94459	2.94459	2.94459	2.94459	2.94459	2.94459	2.94459	2.94459	2.94459	2.94459
SSR2	8.23874	7.93352	7.38162	7.39128	7.04513	7.66196	9.27076	9.70648	9.56793	9.04279	8.82674	8.21753	8.66213	9.12032	9.34526	9.13688	8.91713	9.38546
[truncated: 1,976 more rows]

## Sheet: 3e
TF	tissue	padj	ordering
AF4	Lung	73.0621	-62.5377
AF4	Pancreas	10.5244	-62.5377
AR	Lung	45.0909	-41.4972
AR	Pancreas	3.59367	-41.4972
[truncated: 36 more rows]

## Sheet: 3f
	endothelial_Lung_A5	endothelial_Lung_A6	endothelial_Lung_A1	endothelial_Lung_A3	endothelial_Lung_A2	endothelial_Lung_A4	endothelial_Pancreas_Donor_1	endothelial_Pancreas_Donor_2	endothelial_Pancreas_Donor_3	endothelial_Pancreas_Donor_4	endothelial_Pancreas_Donor_5	endothelial_Pancreas_Donor_6	endothelial_Pancreas_Donor_7	endothelial_Pancreas_Donor_8	endothelial_Pancreas_Donor_9	endothelial_Pancreas_Donor_10	endothelial_Pancreas_Donor_11	endothelial_Pancreas_Donor_12
[truncated: 42 more rows]

[truncated: 16 more sheets: 4c, 4d, 4e, 4g, 4j, 4k, S4c, S4d, 5b, 5c, 5d, 5e, 5g, 5h, S5c, S6b]
